# Supplementary material for: 1,4-Bis(benzimidazol-2-yl)benzene dimethyl­formamide disolvate
Source: Acta Crystallogr Sect E Struct Rep Online. 2009 Feb 13;65(Pt 3):o522. doi: 10.1107/S1600536809004759 (PMC2968526; doi:10.1107/S1600536809004759)
Supplement: Supplementary file 1 [file e-65-0o522-sup1.cif]

##############################################################################
###                                                                        ###
###        Electronic paper (Acta Crystallographica Section E)             ###
###                                                                        ###
##############################################################################
#                                                                            #
# This CIF contains the data in a paper accepted for publication in Acta     #
# Crystallographica Section E. It conforms to the requirements of Notes      #
# for Authors for Section E, and has been peer reviewed under the auspices   #
# of the IUCr Commission on Journals.                                        #
#                                                                            #
# Full details of the Crystallographic Information File format               #
# are given in the paper "The Crystallographic Information File (CIF):       #
# a New Standard Archive File for Crystallography" by S. R. Hall, F. H.      #
# Allen and I. D. Brown [Acta Cryst. (1991), A47, 655-685].                  #
#                                                                            #
# The current version of the core CIF dictionary is obtainable from          #
# ftp://ftp.iucr.org/pub/cif_core.dic. The current version number is 2.4.    #
#                                                                            #
# Software is freely available for graphical display of the structure(s) in  #
# this CIF.  For information consult the CIF home page http://www.iucr.org/  #
# cif/home.html                                                              #
#                                                                            #
# This file may be used for bona fide research purposes within the           #
# scientific community so long as proper attribution is given to the journal # 
# article from which it was obtained.                                        #
#                                                                            #
##############################################################################
                                             
data_I
_audit_creation_method     SHELXL97
_chemical_name_systematic
;
1,4-Bis(benzimidazol-2-yl)benzene dimethylformamide disolvate
;
_chemical_name_common     ?
_chemical_formula_moiety     'C20 H14 N4 , 2C3 H7 N O'
_chemical_formula_sum     'C26 H28 N6 O2'
_chemical_formula_iupac     'C20 H14 N4 , 2C3 H7 N O'
_chemical_formula_weight     456.54
_chemical_melting_point     ?
_symmetry_cell_setting     monoclinic
_symmetry_space_group_name_H-M     'P 21/n'
_symmetry_space_group_name_Hall     '-P 2yn'
loop_
    _symmetry_equiv_pos_as_xyz
    'x, y, z'
    '-x+1/2, y+1/2, -z+1/2'
    '-x, -y, -z'
    'x-1/2, -y-1/2, z-1/2'
_cell_length_a     6.3556(13)
_cell_length_b     20.931(2)
_cell_length_c     9.0097(18)
_cell_angle_alpha     90.00
_cell_angle_beta     98.26(2)
_cell_angle_gamma     90.00
_cell_volume     1186.1(4)
_cell_formula_units_Z     2
_cell_measurement_reflns_used     9216
_cell_measurement_theta_min     3.0
_cell_measurement_theta_max     27.7
_cell_measurement_temperature     291(2)
_exptl_crystal_description     block
_exptl_crystal_colour     yellow
_exptl_crystal_size_max     0.32
_exptl_crystal_size_mid     0.26
_exptl_crystal_size_min     0.24
_exptl_crystal_density_diffrn     1.278
_exptl_crystal_density_meas     ?
_exptl_crystal_density_method     'not measured'
_exptl_crystal_F_000     484
_exptl_absorpt_coefficient_mu     0.08
_exptl_absorpt_correction_type     multi-scan
_exptl_absorpt_process_details     '(CrystalClear; Rigaku, 2005)'
_exptl_absorpt_correction_T_min     0.970
_exptl_absorpt_correction_T_max     0.990
_exptl_special_details
;
;
_diffrn_ambient_temperature     291(2)
_diffrn_radiation_type     MoK\a
_diffrn_radiation_wavelength     0.71073
_diffrn_radiation_source     'fine-focus sealed tube'
_diffrn_radiation_monochromator     graphite
_diffrn_measurement_device_type     'Rigaku Mercury2'
_diffrn_measurement_method     'CCD profile fitting'
_diffrn_detector_area_resol_mean     13.6612
_diffrn_reflns_number     12310
_diffrn_reflns_av_R_equivalents     0.054
_diffrn_reflns_av_sigmaI/netI     0.043
_diffrn_reflns_theta_min     3.0
_diffrn_reflns_theta_max     27.5
_diffrn_reflns_theta_full     27.5
_diffrn_measured_fraction_theta_max     0.999
_diffrn_measured_fraction_theta_full     0.999
_diffrn_reflns_limit_h_min     -8
_diffrn_reflns_limit_h_max     8
_diffrn_reflns_limit_k_min     -27
_diffrn_reflns_limit_k_max     27
_diffrn_reflns_limit_l_min     -11
_diffrn_reflns_limit_l_max     11
_diffrn_standards_number     0
_diffrn_standards_interval_count     .
_diffrn_standards_interval_time     .
_diffrn_standards_decay_%     ?
_refine_special_details
;
 Refinement of F^2^ against ALL reflections.  The weighted R-factor wR and
 goodness of fit S are based on F^2^, conventional R-factors R are based
 on F, with F set to zero for negative F^2^. The threshold expression of
 F^2^ > 2sigma(F^2^) is used only for calculating R-factors(gt) etc. and is
 not relevant to the choice of reflections for refinement.  R-factors based
 on F^2^ are statistically about twice as large as those based on F, and R-
 factors based on ALL data will be even larger.
;
_reflns_number_total     2723
_reflns_number_gt     1718
_reflns_threshold_expression     I>2\s(I)
_refine_ls_structure_factor_coef     Fsqd
_refine_ls_matrix_type     full
_refine_ls_R_factor_all     0.098
_refine_ls_R_factor_gt     0.057
_refine_ls_wR_factor_gt     0.138
_refine_ls_wR_factor_ref     0.158
_refine_ls_goodness_of_fit_ref     1.00
_refine_ls_restrained_S_all     1.00
_refine_ls_number_reflns     2723
_refine_ls_number_parameters     154
_refine_ls_number_restraints     0
_refine_ls_hydrogen_treatment     constr
_refine_ls_weighting_scheme     calc
_refine_ls_weighting_details
       'calc w = 1/[\s^2^(Fo^2^)+(0.0615P)^2^+0.4757P] where P=(Fo^2^+2Fc^2^)/3'
_atom_sites_solution_hydrogens     geom
_atom_sites_solution_primary     direct
_atom_sites_solution_secondary     difmap
_refine_ls_shift/su_max     ?
_refine_ls_shift/su_max_lt     0.001
_refine_ls_shift/su_mean     0.000
_refine_diff_density_max     0.24
_refine_diff_density_min     -0.21
_refine_ls_extinction_method     none
_refine_ls_extinction_coef     ?
loop_
    _atom_type_symbol
    _atom_type_description
    _atom_type_scat_dispersion_real
    _atom_type_scat_dispersion_imag
    _atom_type_scat_source
    'C' 'C' 0.0033 0.0016
                         'International Tables Vol C Tables 4.2.6.8 and 6.1.1.4'
    'H' 'H' 0.0000 0.0000
                         'International Tables Vol C Tables 4.2.6.8 and 6.1.1.4'
    'N' 'N' 0.0061 0.0033
                         'International Tables Vol C Tables 4.2.6.8 and 6.1.1.4'
    'O' 'O' 0.0106 0.0060
                         'International Tables Vol C Tables 4.2.6.8 and 6.1.1.4'
_computing_data_collection     'CrystalClear (Rigaku, 2005)'
_computing_cell_refinement     'CrystalClear (Rigaku, 2005)'
_computing_data_reduction     'CrystalClear (Rigaku, 2005)'
_computing_structure_solution     'SHELXS97 (Sheldrick, 2008)'
_computing_structure_refinement     'SHELXL97 (Sheldrick, 2008)'
_computing_molecular_graphics     'SHELXTL (Sheldrick, 2008)'
_computing_publication_material     'SHELXTL (Sheldrick, 2008)'
loop_
    _atom_site_type_symbol
    _atom_site_label
    _atom_site_fract_x
    _atom_site_fract_y
    _atom_site_fract_z
    _atom_site_U_iso_or_equiv
    _atom_site_adp_type
    _atom_site_calc_flag
    _atom_site_refinement_flags
    _atom_site_occupancy
    _atom_site_disorder_assembly
    _atom_site_disorder_group
    C C1 0.4424(3) 0.03145(10) 0.6222(2) 0.0442(5) Uani d . 1 . .
    H H1A 0.4027 0.0527 0.7045 0.053 Uiso calc R 1 . .
    C C2 0.6334(3) 0.04722(9) 0.5722(2) 0.0394(5) Uani d . 1 . .
    C C3 0.6877(3) 0.01491(10) 0.4482(2) 0.0454(5) Uani d . 1 . .
    H H3A 0.8140 0.0249 0.4126 0.054 Uiso calc R 1 . .
    C C4 0.7705(3) 0.09548(9) 0.6530(2) 0.0396(5) Uani d . 1 . .
    C C5 0.9076(3) 0.16201(10) 0.8206(2) 0.0431(5) Uani d . 1 . .
    C C6 1.0397(3) 0.16157(9) 0.7099(2) 0.0425(5) Uani d . 1 . .
    C C7 1.2235(4) 0.19770(11) 0.7212(3) 0.0563(6) Uani d . 1 . .
    H H7A 1.3119 0.1966 0.6474 0.068 Uiso calc R 1 . .
    C C8 1.2694(4) 0.23526(12) 0.8464(3) 0.0655(7) Uani d . 1 . .
    H H8A 1.3914 0.2604 0.8575 0.079 Uiso calc R 1 . .
    C C9 1.1379(4) 0.23673(12) 0.9574(3) 0.0638(7) Uani d . 1 . .
    H H9A 1.1734 0.2630 1.0404 0.077 Uiso calc R 1 . .
    C C10 0.9577(4) 0.20035(11) 0.9471(3) 0.0578(6) Uani d . 1 . .
    H H10A 0.8713 0.2012 1.0221 0.069 Uiso calc R 1 . .
    C C11 0.7511(4) 0.87860(14) 0.7174(3) 0.0663(7) Uani d . 1 . .
    H H11A 0.6668 0.8486 0.6607 0.080 Uiso calc R 1 . .
    C C12 0.7988(5) 0.95068(16) 0.9240(3) 0.0905(10) Uani d . 1 . .
    H H12A 0.9305 0.9584 0.8865 0.136 Uiso calc R 1 . .
    H H12B 0.8277 0.9357 1.0255 0.136 Uiso calc R 1 . .
    H H12C 0.7187 0.9897 0.9210 0.136 Uiso calc R 1 . .
    C C13 0.4746(5) 0.88579(18) 0.8728(4) 0.0984(11) Uani d . 1 . .
    H H13A 0.4093 0.8540 0.8042 0.148 Uiso calc R 1 . .
    H H13B 0.3850 0.9229 0.8681 0.148 Uiso calc R 1 . .
    H H13C 0.4937 0.8689 0.9728 0.148 Uiso calc R 1 . .
    N N1 0.7398(3) 0.12012(9) 0.78322(19) 0.0470(5) Uani d . 1 . .
    N N2 0.9489(3) 0.11884(8) 0.60413(19) 0.0442(4) Uani d . 1 . .
    H H2A 0.9957 0.1087 0.5223 0.053 Uiso calc R 1 . .
    N N3 0.6781(3) 0.90317(9) 0.8324(2) 0.0526(5) Uani d . 1 . .
    O O1 0.9230(3) 0.89199(11) 0.6780(2) 0.0845(6) Uani d . 1 . .
loop_
    _atom_site_aniso_label
    _atom_site_aniso_U_11
    _atom_site_aniso_U_22
    _atom_site_aniso_U_33
    _atom_site_aniso_U_12
    _atom_site_aniso_U_13
    _atom_site_aniso_U_23
    C1 0.0431(11) 0.0534(13) 0.0382(11) 0.0016(10) 0.0135(9) -0.0061(9)
    C2 0.0390(11) 0.0442(11) 0.0355(10) 0.0044(9) 0.0071(8) 0.0028(8)
    C3 0.0397(11) 0.0537(12) 0.0451(12) -0.0003(10) 0.0144(9) -0.0011(10)
    C4 0.0386(11) 0.0425(11) 0.0385(10) 0.0033(9) 0.0088(9) 0.0043(9)
    C5 0.0431(11) 0.0414(11) 0.0457(12) 0.0015(9) 0.0088(9) 0.0011(9)
    C6 0.0441(11) 0.0398(11) 0.0440(11) 0.0015(9) 0.0080(9) 0.0061(9)
    C7 0.0494(13) 0.0570(14) 0.0655(15) -0.0081(11) 0.0183(11) 0.0020(12)
    C8 0.0543(15) 0.0584(15) 0.0827(19) -0.0146(12) 0.0066(13) -0.0018(13)
    C9 0.0672(16) 0.0582(15) 0.0649(16) -0.0106(13) 0.0052(13) -0.0125(12)
    C10 0.0635(15) 0.0580(14) 0.0537(14) -0.0070(12) 0.0146(12) -0.0107(11)
    C11 0.0706(17) 0.0797(18) 0.0501(14) 0.0029(14) 0.0129(13) -0.0001(13)
    C12 0.112(3) 0.085(2) 0.0701(19) 0.0047(19) -0.0020(18) -0.0122(16)
    C13 0.078(2) 0.126(3) 0.101(2) -0.001(2) 0.0443(19) 0.023(2)
    N1 0.0467(10) 0.0530(10) 0.0439(10) -0.0042(8) 0.0158(8) -0.0052(8)
    N2 0.0454(10) 0.0488(10) 0.0414(9) -0.0018(8) 0.0166(8) -0.0012(8)
    N3 0.0540(11) 0.0625(12) 0.0438(10) 0.0004(9) 0.0153(9) 0.0007(9)
    O1 0.0695(12) 0.1293(18) 0.0613(12) 0.0077(12) 0.0318(10) 0.0092(11)
_geom_special_details
;
 All esds (except the esd in the dihedral angle between two l.s. planes)
 are estimated using the full covariance matrix.  The cell esds are taken
 into account individually in the estimation of esds in distances, angles
 and torsion angles; correlations between esds in cell parameters are only
 used when they are defined by crystal symmetry.  An approximate (isotropic)
 treatment of cell esds is used for estimating esds involving l.s. planes.
;
loop_
    _geom_bond_atom_site_label_1
    _geom_bond_atom_site_label_2
    _geom_bond_site_symmetry_2
    _geom_bond_distance
    _geom_bond_publ_flag
    C1 C3 3_656 1.370(3) ?
    C1 C2 . 1.394(3) ?
    C1 H1A . 0.9300 ?
    C2 C3 . 1.391(3) ?
    C2 C4 . 1.459(3) ?
    C3 C1 3_656 1.370(3) ?
    C3 H3A . 0.9300 ?
    C4 N1 . 1.322(2) ?
    C4 N2 . 1.364(2) ?
    C5 N1 . 1.384(3) ?
    C5 C10 . 1.393(3) ?
    C5 C6 . 1.393(3) ?
    C6 N2 . 1.372(3) ?
    C6 C7 . 1.383(3) ?
    C7 C8 . 1.372(4) ?
    C7 H7A . 0.9300 ?
    C8 C9 . 1.393(4) ?
    C8 H8A . 0.9300 ?
    C9 C10 . 1.367(3) ?
    C9 H9A . 0.9300 ?
    C10 H10A . 0.9300 ?
    C11 O1 . 1.229(3) ?
    C11 N3 . 1.300(3) ?
    C11 H11A . 0.9300 ?
    C12 N3 . 1.441(3) ?
    C12 H12A . 0.9600 ?
    C12 H12B . 0.9600 ?
    C12 H12C . 0.9600 ?
    C13 N3 . 1.440(3) ?
    C13 H13A . 0.9600 ?
    C13 H13B . 0.9600 ?
    C13 H13C . 0.9600 ?
    N2 H2A . 0.8600 ?
loop_
    _geom_angle_atom_site_label_1
    _geom_angle_atom_site_label_2
    _geom_angle_atom_site_label_3
    _geom_angle_site_symmetry_1
    _geom_angle_site_symmetry_3
    _geom_angle
    _geom_angle_publ_flag
    C3 C1 C2 3_656 . 120.91(18) ?
    C3 C1 H1A 3_656 . 119.5 ?
    C2 C1 H1A . . 119.5 ?
    C3 C2 C1 . . 118.20(19) ?
    C3 C2 C4 . . 122.55(18) ?
    C1 C2 C4 . . 119.23(17) ?
    C1 C3 C2 3_656 . 120.89(19) ?
    C1 C3 H3A 3_656 . 119.6 ?
    C2 C3 H3A . . 119.6 ?
    N1 C4 N2 . . 112.48(18) ?
    N1 C4 C2 . . 124.01(18) ?
    N2 C4 C2 . . 123.48(17) ?
    N1 C5 C10 . . 129.9(2) ?
    N1 C5 C6 . . 110.11(18) ?
    C10 C5 C6 . . 120.0(2) ?
    N2 C6 C7 . . 132.4(2) ?
    N2 C6 C5 . . 105.38(17) ?
    C7 C6 C5 . . 122.2(2) ?
    C8 C7 C6 . . 116.9(2) ?
    C8 C7 H7A . . 121.6 ?
    C6 C7 H7A . . 121.6 ?
    C7 C8 C9 . . 121.6(2) ?
    C7 C8 H8A . . 119.2 ?
    C9 C8 H8A . . 119.2 ?
    C10 C9 C8 . . 121.5(2) ?
    C10 C9 H9A . . 119.3 ?
    C8 C9 H9A . . 119.3 ?
    C9 C10 C5 . . 117.9(2) ?
    C9 C10 H10A . . 121.1 ?
    C5 C10 H10A . . 121.1 ?
    O1 C11 N3 . . 125.0(3) ?
    O1 C11 H11A . . 117.5 ?
    N3 C11 H11A . . 117.5 ?
    N3 C12 H12A . . 109.5 ?
    N3 C12 H12B . . 109.5 ?
    H12A C12 H12B . . 109.5 ?
    N3 C12 H12C . . 109.5 ?
    H12A C12 H12C . . 109.5 ?
    H12B C12 H12C . . 109.5 ?
    N3 C13 H13A . . 109.5 ?
    N3 C13 H13B . . 109.5 ?
    H13A C13 H13B . . 109.5 ?
    N3 C13 H13C . . 109.5 ?
    H13A C13 H13C . . 109.5 ?
    H13B C13 H13C . . 109.5 ?
    C4 N1 C5 . . 104.84(16) ?
    C4 N2 C6 . . 107.19(16) ?
    C4 N2 H2A . . 126.4 ?
    C6 N2 H2A . . 126.4 ?
    C11 N3 C13 . . 122.5(3) ?
    C11 N3 C12 . . 120.5(2) ?
    C13 N3 C12 . . 117.0(2) ?
loop_
    _geom_hbond_atom_site_label_D
    _geom_hbond_atom_site_label_H
    _geom_hbond_atom_site_label_A
    _geom_hbond_site_symmetry_A
    _geom_hbond_distance_DH
    _geom_hbond_distance_HA
    _geom_hbond_distance_DA
    _geom_hbond_angle_DHA
    N2 H2A O1 3_766 0.86 1.95 2.787(3) 165.1
data_global
_journal_date_recd_electronic     2009-01-21
_journal_date_accepted     2009-02-10
_journal_name_full     'Acta Crystallographica, Section E'
_journal_year     2009
_journal_volume     65
_journal_issue      3
_journal_page_first     o522
_journal_page_last     o522
_journal_paper_category     QO
_journal_coeditor_code     YA2086
_publ_contact_author_name     'De-Hong Wu'
_publ_contact_author_address
;
Ordered Matter Science Research Center
College of Chemistry and Chemical Engineering
Southeast University
Nanjing 210096
People's Republic of China
;
_publ_contact_author_email     wudh1971@sohu.com
_publ_contact_author_fax     ?
_publ_contact_author_phone     ?
_publ_section_title
;
1,4-Bis(benzimidazol-2-yl)benzene dimethylformamide disolvate
;
loop_
    _publ_author_name
    _publ_author_address
    'Wu, De-Hong'
;
Ordered Matter Science Research Center
College of Chemistry and Chemical Engineering
Southeast University
Nanjing 210096
People's Republic of China
;
    'Hu, Ling'
;
Ordered Matter Science Research Center
College of Chemistry and Chemical Engineering
Southeast University
Nanjing 210096
People's Republic of China
;
