# Supplementary material for: 1,4-Bis(benzimidazol-2-yl)benzene dimethyl­formamide disolvate
Source: Acta Crystallogr Sect E Struct Rep Online. 2009 Feb 13;65(Pt 3):o522. doi: 10.1107/S1600536809004759 (PMC2968526; doi:10.1107/S1600536809004759)
Supplement: Supplementary file 2 [file e-65-0o522-Isup2.hkl]

# 
# h,k,l, Fc-squared, Fo-squared, sigma(Fo-squared) and status flag 
# 
data_I
_shelx_title ' a in P2(1)/n' 
_shelx_refln_list_code          4 
_shelx_F_calc_maximum      167.74 
_exptl_crystal_F_000       484.00 
_reflns_d_resolution_high  0.7701 
 
loop_ 
 _symmetry_equiv_pos_as_xyz 
 'x, y, z' 
 '-x+1/2, y+1/2, -z+1/2' 
 '-x, -y, -z' 
 'x-1/2, -y-1/2, z-1/2' 
 
_cell_length_a     6.3556 
_cell_length_b    20.9311 
_cell_length_c     9.0097 
_cell_angle_alpha  90.000 
_cell_angle_beta   98.256 
_cell_angle_gamma  90.000 
 
_shelx_F_squared_multiplier     1.000 
 
loop_ 
 _refln_index_h 
 _refln_index_k 
 _refln_index_l 
 _refln_F_squared_calc 
 _refln_F_squared_meas 
 _refln_F_squared_sigma 
 _refln_observed_status 
   2   0   0      928.11      848.91     19.82 o 
   4   0   0      464.61      485.64     14.06 o 
   6   0   0      120.27      129.05      8.15 o 
   8   0   0        1.87       13.11      7.94 o 
   1   1   0       31.31       20.44      0.48 o 
   2   1   0        7.08        3.04      0.55 o 
   3   1   0      431.36      459.35      8.10 o 
   4   1   0       11.61       18.33      1.42 o 
   5   1   0       31.29       33.05      3.41 o 
   6   1   0        7.60       10.46      2.05 o 
   7   1   0       19.97       19.85      2.92 o 
   8   1   0        2.20       -2.46      5.61 o 
   1   2   0      165.55      143.69      3.44 o 
   2   2   0       38.72       37.39      1.11 o 
   3   2   0       38.98       28.97      1.43 o 
   4   2   0       34.81       43.61      1.96 o 
   5   2   0       31.78       37.34      2.72 o 
   6   2   0       18.25       22.65      2.55 o 
   7   2   0       15.47       10.78      2.62 o 
   8   2   0        6.62        8.35      7.05 o 
   1   3   0     7544.73     7447.21     48.11 o 
   2   3   0       18.29       14.51      1.01 o 
   3   3   0       36.41       36.51      1.55 o 
   4   3   0       53.89       50.32      2.46 o 
   5   3   0       26.27       25.77      2.12 o 
   6   3   0        5.62        5.88      1.80 o 
   7   3   0       24.44       30.21      3.27 o 
   8   3   0        0.00       -3.86      3.86 o 
   0   4   0     4666.60     4344.40     63.90 o 
   1   4   0      178.54      172.97      4.86 o 
   2   4   0      512.36      566.58      8.33 o 
   3   4   0      684.31      756.07     12.98 o 
   4   4   0      345.48      373.10      8.03 o 
   5   4   0        0.84        3.98      2.18 o 
   6   4   0       72.56       72.63      4.05 o 
   7   4   0        3.70       -2.77      2.77 o 
   8   4   0        0.61        8.10      5.02 o 
   1   5   0       18.90       16.30      0.58 o 
   2   5   0      683.59      712.98      8.36 o 
   3   5   0        7.48       11.44      1.04 o 
   4   5   0       91.56       91.36      2.94 o 
   5   5   0       16.07       16.05      2.01 o 
   6   5   0       97.14       96.34      4.60 o 
   7   5   0       16.04       19.20      3.92 o 
   8   5   0        0.01        6.85      9.63 o 
   0   6   0     1206.57     1226.07     18.68 o 
   1   6   0      681.04      685.32     13.46 o 
   2   6   0      905.83      967.64     12.19 o 
   3   6   0      222.44      246.94      4.33 o 
   4   6   0        6.75        8.26      1.24 o 
   5   6   0      253.51      255.69      7.26 o 
   6   6   0        0.36        0.67      1.47 o 
   7   6   0        1.73        2.26      2.83 o 
   1   7   0        1.11        3.16      1.01 o 
   2   7   0        0.93        0.06      0.52 o 
   3   7   0       46.52       42.72      1.81 o 
   4   7   0      519.29      509.27      9.91 o 
   5   7   0       68.59       60.64      2.91 o 
   6   7   0       27.48       35.57      3.40 o 
   7   7   0        3.21        2.66      2.95 o 
   0   8   0     2290.69     2119.88     37.96 o 
   1   8   0      514.51      545.55     13.46 o 
   2   8   0      100.90      117.29      2.77 o 
   3   8   0        3.01        3.30      0.90 o 
   4   8   0      118.38      115.27      5.89 o 
   5   8   0      275.37      264.72      8.97 o 
   6   8   0       13.55       13.82      3.05 o 
   7   8   0        7.60       11.77      3.93 o 
   1   9   0       28.01       31.19      2.08 o 
   2   9   0      190.86      212.56      5.32 o 
   3   9   0       17.50       18.03      1.71 o 
   4   9   0      145.18      140.56      5.16 o 
   5   9   0       79.18       82.96      4.38 o 
   6   9   0        1.16        5.75      2.67 o 
   7   9   0        3.81        2.94      3.52 o 
   0  10   0      358.78      366.67      8.68 o 
   1  10   0        0.59       -0.50      0.63 o 
   2  10   0      117.22      151.56      3.75 o 
   3  10   0        5.71        6.81      2.48 o 
   4  10   0      247.02      231.25      7.14 o 
   5  10   0        2.48        1.56      2.05 o 
   6  10   0        0.05        0.93      2.25 o 
   7  10   0       19.09       18.69      5.30 o 
   1  11   0       52.64       56.56      1.65 o 
   2  11   0       23.32       23.89      1.55 o 
   3  11   0       43.62       51.25      2.52 o 
   4  11   0       98.24       87.84      7.44 o 
   5  11   0        3.04        6.83      2.41 o 
   6  11   0       11.57        4.11      3.47 o 
   7  11   0        6.66        3.51      3.14 o 
   0  12   0      575.43      546.76     13.94 o 
   1  12   0      107.25      116.98      2.68 o 
   2  12   0        0.60        0.39      1.33 o 
   3  12   0       89.87       77.21      3.00 o 
   4  12   0       44.35       49.96      3.20 o 
   5  12   0       15.10       22.74      3.25 o 
   6  12   0        4.63       14.50      3.69 o 
   7  12   0        1.62        4.43      3.65 o 
   1  13   0       18.32       23.73      1.69 o 
   2  13   0       30.76       38.40      3.50 o 
   3  13   0        0.06        1.06      2.36 o 
   4  13   0       65.35       61.47      3.26 o 
   5  13   0       38.39       38.74      4.01 o 
   6  13   0        0.34        1.81      2.44 o 
   7  13   0        9.86       13.24      4.24 o 
   0  14   0     1143.57     1175.95     30.00 o 
   1  14   0        1.29        2.64      1.10 o 
   2  14   0        0.38        1.78      1.94 o 
   3  14   0      177.29      195.17      5.94 o 
   4  14   0        5.67        7.92      3.74 o 
   5  14   0        5.69        5.37      2.72 o 
   6  14   0       12.85        9.68      3.42 o 
   7  14   0       14.71       22.93      7.45 o 
   1  15   0        0.88        2.05      1.06 o 
   2  15   0       55.46       60.19      2.86 o 
   3  15   0        0.02        6.25      3.15 o 
   4  15   0        8.76       10.03      2.51 o 
   5  15   0       11.63       13.42      4.15 o 
   6  15   0       14.38       15.24      5.89 o 
   0  16   0       10.73       12.79      2.13 o 
   1  16   0       32.98       28.91      1.74 o 
   2  16   0       35.87       42.13      2.97 o 
   3  16   0        1.18        0.22      1.65 o 
   4  16   0       18.76       26.59      4.99 o 
   5  16   0        0.06       -2.42      2.42 o 
   6  16   0        0.46        6.66      3.14 o 
   1  17   0       37.18       37.34      2.12 o 
   2  17   0        4.78        5.83      1.68 o 
   3  17   0        1.45        2.02      1.58 o 
   4  17   0       52.68       64.88      5.89 o 
   5  17   0       14.60       13.81      3.39 o 
   6  17   0        3.78        1.22      2.79 o 
   0  18   0       86.87       92.79      5.57 o 
   1  18   0        0.35        0.20      1.31 o 
   2  18   0        9.50       14.69      2.04 o 
   3  18   0        0.50        3.78      2.04 o 
   4  18   0        3.68        0.41      1.91 o 
   5  18   0        1.75        2.67      2.70 o 
   6  18   0        0.05        1.47      2.70 o 
   1  19   0       43.92       44.41      3.21 o 
   2  19   0        1.73        0.15      1.31 o 
   3  19   0       19.08       21.82      3.28 o 
   4  19   0        7.24        4.46      2.72 o 
   5  19   0        1.77        1.10      2.61 o 
   0  20   0       34.26       36.47      3.66 o 
   1  20   0       72.32       75.02      4.17 o 
   2  20   0        6.67        9.82      2.24 o 
   3  20   0        0.64        8.69      5.05 o 
   4  20   0        2.58        1.28      2.36 o 
   5  20   0        0.74       -1.73      2.94 o 
   1  21   0       28.50       24.33      2.63 o 
   2  21   0        2.01        3.37      2.08 o 
   3  21   0        1.43        2.91      2.62 o 
   4  21   0        1.63        1.65      2.40 o 
   5  21   0        6.88        2.99      3.19 o 
   0  22   0       40.75       48.36      8.37 o 
   1  22   0       12.21       12.81      3.02 o 
   2  22   0       53.50       59.57      5.12 o 
   3  22   0        1.81        1.36      3.05 o 
   4  22   0        6.57        9.36      3.73 o 
   1  23   0       17.20       25.74      3.83 o 
   2  23   0       13.87       18.08      4.45 o 
   3  23   0        0.44        5.66      3.14 o 
   4  23   0       15.38       16.35      4.26 o 
   0  24   0       21.20       31.94      9.33 o 
   1  24   0       19.50        9.64      3.86 o 
   2  24   0       11.78       13.78      3.69 o 
   3  24   0        5.58        6.17      3.61 o 
   1  25   0       41.81       39.13      6.31 o 
   2  25   0        4.17        1.95      2.75 o 
   3  25   0        0.38        1.92      3.37 o 
   0  26   0        9.20       20.57      5.51 o 
   1  26   0        2.36        5.86      9.80 o 
   2  26   0        5.64        1.92      3.73 o 
  -7   0   1        6.23       13.40      3.95 o 
  -5   0   1        8.15        8.76      2.18 o 
  -3   0   1      924.17      914.45     20.41 o 
  -1   0   1     5781.18     5624.74     79.26 o 
   1   0   1     1555.52     1645.69     20.92 o 
   3   0   1      480.08      544.17     13.11 o 
   5   0   1       54.49       50.46      4.31 o 
   7   0   1       79.31       71.31      7.48 o 
  -8   1   1        0.04       -1.34      4.24 o 
  -7   1   1        4.76        4.75      1.97 o 
  -6   1   1       44.69       43.77      3.05 o 
  -5   1   1        9.78       14.72      1.84 o 
  -4   1   1      592.23      622.56     12.47 o 
  -3   1   1       68.04       54.41      1.78 o 
  -2   1   1      283.57      325.93      4.80 o 
  -1   1   1     5155.70     4946.50     40.48 o 
   1   1   1      256.17      230.42      4.24 o 
   2   1   1      763.16      736.90     11.30 o 
   3   1   1      249.60      273.46      5.08 o 
   4   1   1      200.20      179.41      5.95 o 
   5   1   1      107.64      106.94      4.27 o 
   6   1   1        6.11        8.51      2.15 o 
   7   1   1        0.68        4.77      2.52 o 
   8   1   1        8.76        0.38      3.83 o 
  -8   2   1        2.97        2.61      7.26 o 
  -7   2   1       16.05       21.00      4.39 o 
  -6   2   1       14.01        8.97      2.20 o 
  -5   2   1       44.34       50.59      2.93 o 
  -4   2   1      239.00      284.64      6.31 o 
  -3   2   1      994.06     1052.90     16.72 o 
  -2   2   1      146.26      210.94      3.12 o 
  -1   2   1     2306.48     2134.17     22.47 o 
   0   2   1      877.72      848.37     31.51 o 
   1   2   1     2438.42     2435.70     15.24 o 
   2   2   1       20.96       21.51      0.96 o 
   3   2   1      100.96      109.89      2.62 o 
   4   2   1       81.76       94.84      3.66 o 
   5   2   1        3.61        3.86      1.42 o 
   6   2   1      138.56      147.82      6.03 o 
   7   2   1        0.15       -0.73      2.12 o 
   8   2   1        2.28        4.35      8.08 o 
  -8   3   1        5.42       12.34      4.65 o 
  -7   3   1        5.98        8.17      2.35 o 
  -6   3   1       16.18       21.44      2.58 o 
  -5   3   1       60.08       68.77      3.19 o 
  -4   3   1       26.09       27.71      1.77 o 
  -3   3   1       74.14       59.02      2.68 o 
  -2   3   1      138.63      110.14      2.33 o 
  -1   3   1      246.28      205.04      4.24 o 
   0   3   1     1887.74     1844.98     24.83 o 
   1   3   1      343.64      381.22      9.68 o 
   2   3   1        0.72        4.18      0.81 o 
   3   3   1        6.88        7.31      0.84 o 
   4   3   1      216.05      207.47      6.01 o 
   5   3   1       87.51       81.92      3.66 o 
   6   3   1       66.50       67.61      3.98 o 
   7   3   1        7.89        5.19      2.94 o 
  -8   4   1        0.44        5.84      4.47 o 
  -7   4   1        8.15       10.64      2.61 o 
  -6   4   1       77.98       83.88      4.67 o 
  -5   4   1       91.83       86.68      3.65 o 
  -4   4   1       54.97       67.04      2.49 o 
  -3   4   1      135.01      112.69      2.61 o 
  -2   4   1       73.98       61.06      1.82 o 
  -1   4   1      430.48      494.42      6.12 o 
   0   4   1     4068.90     3884.99     33.48 o 
   1   4   1    28135.30    27042.71    436.18 o 
   2   4   1        5.01        1.56      0.64 o 
   3   4   1      373.86      420.77      9.65 o 
   4   4   1      192.30      187.37      4.83 o 
   5   4   1      288.45      317.45     10.30 o 
   6   4   1       54.34       56.87      3.76 o 
   7   4   1       27.63       33.22      4.58 o 
  -8   5   1        6.00        3.28      3.68 o 
  -7   5   1        0.43       -0.79      2.04 o 
  -6   5   1       93.36       94.52      4.79 o 
  -5   5   1       21.65       24.42      2.13 o 
  -4   5   1      110.99       90.92      3.12 o 
  -3   5   1      172.87      179.92      3.60 o 
  -2   5   1      145.24      123.10      2.08 o 
  -1   5   1      124.75      100.88      1.56 o 
   0   5   1      213.02      168.37      2.31 o 
   1   5   1    11712.81    11609.28    104.54 o 
   2   5   1      487.37      458.29     12.92 o 
   3   5   1        3.10       12.36      0.88 o 
   4   5   1      159.80      159.17      4.27 o 
   5   5   1       75.04       68.12      4.07 o 
   6   5   1        6.42        5.69      2.16 o 
   7   5   1       17.29       23.18      4.29 o 
  -8   6   1        1.58        3.75      3.86 o 
  -7   6   1       83.23       81.11      6.59 o 
  -6   6   1        9.76       11.86      2.18 o 
  -5   6   1        1.04        4.73      1.66 o 
  -4   6   1       30.18       36.18      2.11 o 
  -3   6   1       21.94       20.97      1.79 o 
  -2   6   1        5.53        9.93      0.68 o 
  -1   6   1       47.09       42.67      1.05 o 
   0   6   1     1772.45     1725.75     38.49 o 
   1   6   1     2032.68     2043.18     18.90 o 
   2   6   1      113.98      126.98      4.75 o 
   3   6   1       24.82       32.67      1.15 o 
   4   6   1        0.17        0.31      1.01 o 
   5   6   1      107.31       96.61      3.79 o 
   6   6   1        6.78        3.94      3.40 o 
   7   6   1        0.04        1.23      3.18 o 
  -7   7   1       16.89       12.21      3.58 o 
  -6   7   1       26.60       25.99      3.09 o 
  -5   7   1      160.57      169.45      5.21 o 
  -4   7   1        7.21       11.38      1.20 o 
  -3   7   1       18.18       15.73      1.28 o 
  -2   7   1      119.02       95.47      1.82 o 
  -1   7   1      121.34      103.53      2.53 o 
   0   7   1     1334.78     1505.12     31.99 o 
   1   7   1       26.06       34.08      1.88 o 
   2   7   1       96.72       84.68      4.22 o 
   3   7   1      165.81      185.62      6.19 o 
   4   7   1        3.18        2.38      0.82 o 
   5   7   1       26.59       25.01      3.10 o 
   6   7   1        0.10       -1.15      2.39 o 
   7   7   1        1.49        1.70      2.79 o 
  -7   8   1        0.72        0.77      3.02 o 
  -6   8   1       16.41       22.38      4.08 o 
  -5   8   1      142.86      133.26      4.42 o 
  -4   8   1       77.26       78.67      2.70 o 
  -3   8   1      432.33      480.99      7.83 o 
  -2   8   1     1058.98     1032.04     13.81 o 
  -1   8   1       56.60       64.71      1.56 o 
   0   8   1      428.80      431.18      7.03 o 
   1   8   1     3144.10     3234.33     47.23 o 
   2   8   1     1358.31     1314.58     22.26 o 
   3   8   1        0.27       -0.74      0.74 o 
   4   8   1      198.65      203.62      5.82 o 
   5   8   1       87.74       81.33      5.35 o 
   6   8   1        6.13        4.91      2.87 o 
   7   8   1        4.00        9.84      4.14 o 
  -7   9   1       21.44       20.89      5.67 o 
  -6   9   1       76.27       78.39      4.85 o 
  -5   9   1       79.45       72.05      3.77 o 
  -4   9   1       43.78       38.12      1.67 o 
  -3   9   1      215.37      216.10      4.19 o 
  -2   9   1       39.89       33.74      1.18 o 
  -1   9   1      132.50      151.14      3.74 o 
   0   9   1       10.12       11.53      1.09 o 
   1   9   1      427.12      426.72      7.51 o 
   2   9   1       14.42       18.49      1.00 o 
   3   9   1       21.65       26.43      1.50 o 
   4   9   1      154.33      148.24      6.28 o 
   5   9   1        7.73       16.20      3.15 o 
   6   9   1        3.98        5.90      2.99 o 
   7   9   1        4.15        6.70      3.49 o 
  -7  10   1        2.58        1.94      2.73 o 
  -6  10   1        0.58        1.71      2.24 o 
  -5  10   1      113.90      108.02      4.97 o 
  -4  10   1      193.27      186.29      5.77 o 
  -3  10   1      178.89      180.84      5.23 o 
  -2  10   1        2.19        3.15      1.22 o 
  -1  10   1       19.63       18.94      1.14 o 
   0  10   1        4.33        2.22      1.46 o 
   1  10   1      946.33      973.15     23.68 o 
   2  10   1      204.10      213.41      4.49 o 
   3  10   1      101.30       97.79      2.94 o 
   4  10   1       64.44       75.01      4.67 o 
   5  10   1       28.84       36.55      4.17 o 
   6  10   1        2.16       -2.11      2.45 o 
   7  10   1        6.41        4.21      3.51 o 
  -7  11   1        6.14        0.48      3.44 o 
  -6  11   1        3.78        9.81      3.03 o 
  -5  11   1       29.57       23.97      2.74 o 
  -4  11   1       27.04       30.93      4.11 o 
  -3  11   1       37.84       42.51      2.36 o 
  -2  11   1      177.87      207.68      3.82 o 
  -1  11   1      212.00      231.41      4.39 o 
   0  11   1       19.92       14.63      1.27 o 
   1  11   1       35.14       39.33      1.22 o 
   2  11   1      256.49      254.94      6.64 o 
   3  11   1        7.04       10.00      1.96 o 
   4  11   1       39.82       49.78      4.73 o 
   5  11   1       91.33       77.20      5.37 o 
   6  11   1       13.16       10.84      3.14 o 
   7  11   1        1.44        0.01      2.93 o 
  -7  12   1        1.82        2.44      4.08 o 
  -6  12   1        6.26        5.18      3.09 o 
  -5  12   1       34.75       31.34      2.85 o 
  -4  12   1      172.69      150.27      5.82 o 
  -3  12   1       29.34       36.63      2.57 o 
  -2  12   1      100.21       94.87      2.55 o 
  -1  12   1      122.89      115.47      3.17 o 
   0  12   1       81.27       79.59      2.36 o 
   1  12   1       48.64       38.38      1.85 o 
   2  12   1        5.34        6.34      0.96 o 
   3  12   1        0.21        3.50      2.07 o 
   4  12   1        0.01        5.87      4.55 o 
   5  12   1       14.58       16.19      3.69 o 
   6  12   1       13.77       11.34      3.77 o 
   7  12   1        0.17       -0.86      2.90 o 
  -7  13   1        0.38       -2.16      3.70 o 
  -6  13   1       33.03       35.25      4.75 o 
  -5  13   1        7.83       13.50      2.99 o 
  -4  13   1      300.34      300.38      9.14 o 
  -3  13   1      325.99      353.25      9.44 o 
  -2  13   1        6.43        6.57      0.82 o 
  -1  13   1      240.09      245.60      5.35 o 
   0  13   1      206.28      232.38      5.08 o 
   1  13   1       11.71       11.81      1.39 o 
   2  13   1       25.61       23.87      1.56 o 
   3  13   1        0.05        4.38      3.51 o 
   4  13   1       21.93       34.45      3.74 o 
   5  13   1        6.39        5.93      2.75 o 
   6  13   1        0.12        0.68      2.32 o 
   7  13   1        0.77        1.45      3.31 o 
  -7  14   1        0.34       -1.62      4.25 o 
  -6  14   1       58.51       64.24      7.63 o 
  -5  14   1       11.08       10.72      3.95 o 
  -4  14   1        9.53       14.16      2.17 o 
  -3  14   1       29.46       36.63      3.44 o 
  -2  14   1       32.62       31.43      2.52 o 
  -1  14   1       78.61       73.29      5.14 o 
   0  14   1        7.33        6.60      1.17 o 
   1  14   1      167.48      169.77      4.83 o 
   2  14   1       44.01       40.64      2.09 o 
   3  14   1        1.65        4.00      1.87 o 
   4  14   1        0.09        2.62      2.21 o 
   5  14   1        8.31       10.90      3.26 o 
   6  14   1        0.83        3.38      4.14 o 
  -6  15   1       12.42       12.26      3.85 o 
  -5  15   1        0.18       -0.88      2.09 o 
  -4  15   1       14.54        9.16      1.99 o 
  -3  15   1      240.29      223.29      7.34 o 
  -2  15   1       31.55       33.51      2.71 o 
  -1  15   1       10.15       14.88      1.74 o 
   0  15   1        1.60        2.06      1.57 o 
   1  15   1       29.80       33.59      2.57 o 
   2  15   1      102.22       91.80      4.37 o 
   3  15   1        5.29        7.05      2.20 o 
   4  15   1        8.59       12.10      3.12 o 
   5  15   1        0.09       -2.49      2.49 o 
   6  15   1        0.25       -0.53      2.77 o 
  -6  16   1        7.85       18.36      6.12 o 
  -5  16   1       65.73       54.98      5.45 o 
  -4  16   1        1.44        7.28      2.68 o 
  -3  16   1        6.60       12.87      2.88 o 
  -2  16   1       12.35       15.47      2.11 o 
  -1  16   1       30.45       30.11      1.99 o 
   0  16   1       39.72       45.84      3.06 o 
   1  16   1        1.97        1.47      1.12 o 
   2  16   1       13.40       19.03      1.87 o 
   3  16   1       42.21       41.54      3.75 o 
   4  16   1        0.01        6.51      4.63 o 
   5  16   1        1.75       -2.57      2.57 o 
   6  16   1       19.84       25.25      5.49 o 
  -6  17   1        0.01        4.02      4.05 o 
  -5  17   1        2.07        2.61      2.65 o 
  -4  17   1        0.11        6.47      2.92 o 
  -3  17   1        1.07        2.96      1.59 o 
  -2  17   1       30.58       33.56      2.75 o 
  -1  17   1       46.27       49.00      2.62 o 
   0  17   1        9.50       18.62      1.77 o 
   1  17   1        0.86        3.78      2.93 o 
   2  17   1       67.78       63.33      4.54 o 
   3  17   1       19.06       19.53      3.38 o 
   4  17   1        7.22        2.46      2.29 o 
   5  17   1        1.39        1.86      2.55 o 
   6  17   1        4.78        3.48      3.37 o 
  -6  18   1        3.25        7.06      4.66 o 
  -5  18   1        1.20        5.09      3.01 o 
  -4  18   1       21.95       23.40      3.49 o 
  -3  18   1       37.34       57.37      3.82 o 
  -2  18   1        7.19        9.71      1.99 o 
  -1  18   1        9.05       10.73      1.59 o 
   0  18   1        2.87        5.15      1.63 o 
   1  18   1      214.21      220.10      8.86 o 
   2  18   1       76.43       74.04      5.00 o 
   3  18   1       32.13       36.16      4.71 o 
   4  18   1       16.15       21.90      5.11 o 
   5  18   1        7.07        6.75      3.29 o 
  -5  19   1        3.40        7.71      3.07 o 
  -4  19   1        1.54        2.05      2.38 o 
  -3  19   1       63.38       59.04      4.03 o 
  -2  19   1        3.78        3.84      1.75 o 
  -1  19   1       12.16       15.93      2.37 o 
   0  19   1        1.52        5.49      2.38 o 
   1  19   1       25.92       27.81      2.75 o 
   2  19   1        4.71        5.49      1.81 o 
   3  19   1        4.20        3.68      2.98 o 
   4  19   1        1.26        0.07      2.14 o 
   5  19   1       26.23       29.50      4.60 o 
  -5  20   1       14.82       10.02      3.52 o 
  -4  20   1        0.71        6.32      2.92 o 
  -3  20   1       14.41       19.17      2.79 o 
  -2  20   1        3.62        3.61      1.87 o 
  -1  20   1       19.53       21.22      2.47 o 
   0  20   1        2.42        2.82      1.36 o 
   1  20   1        9.16        9.84      2.14 o 
   2  20   1       91.60       89.79      6.09 o 
   3  20   1        4.57        5.58      2.54 o 
   4  20   1        3.33        6.87      3.31 o 
   5  20   1        0.93        1.03      2.77 o 
  -5  21   1        0.63        1.02      2.81 o 
  -4  21   1        0.05       -0.02      2.19 o 
  -3  21   1        4.79        3.01      2.60 o 
  -2  21   1        6.84        6.81      2.25 o 
  -1  21   1       36.75       36.31      3.55 o 
   0  21   1       18.46       26.81      2.87 o 
   1  21   1       27.11       29.56      3.53 o 
   2  21   1       33.62       32.60      5.94 o 
   3  21   1        1.45       -0.57      2.10 o 
   4  21   1        6.08        5.52      2.93 o 
   5  21   1        4.78        5.49      3.78 o 
  -4  22   1        1.23        1.07      2.65 o 
  -3  22   1        1.13       -1.32      2.28 o 
  -2  22   1       41.34       41.45      3.66 o 
  -1  22   1        6.38        8.29      2.46 o 
   0  22   1        3.91        6.97      3.46 o 
   1  22   1        0.33        1.25      1.71 o 
   2  22   1        6.50        1.91      2.38 o 
   3  22   1        1.30        0.97      2.37 o 
   4  22   1        3.73        2.25      2.84 o 
  -4  23   1        0.20       -0.11      2.68 o 
  -3  23   1       10.56        9.78      3.46 o 
  -2  23   1        2.15        1.05      2.08 o 
  -1  23   1        7.03        8.76      2.55 o 
   0  23   1       10.00       14.28      4.73 o 
   1  23   1      122.37      124.26      7.64 o 
   2  23   1        0.42       -1.26      2.49 o 
   3  23   1        3.59        2.29      2.66 o 
   4  23   1        2.31        2.11      3.06 o 
  -3  24   1        1.91        8.36      7.38 o 
  -2  24   1       15.06       14.59      3.83 o 
  -1  24   1       14.13       16.21      3.77 o 
   0  24   1       57.18       54.01      5.33 o 
   1  24   1        6.61        7.96      3.25 o 
   2  24   1        3.40        5.31      2.91 o 
   3  24   1        0.01        0.59      3.13 o 
  -3  25   1        0.00        2.77      3.63 o 
  -2  25   1        1.97        0.75      4.98 o 
  -1  25   1       17.35       24.87      3.70 o 
   0  25   1        3.58        3.41      2.65 o 
   1  25   1        0.84        3.35      3.20 o 
   2  25   1        5.00       13.54      6.25 o 
   3  25   1        0.01       -3.29      3.29 o 
  -2  26   1        3.17        2.49      3.31 o 
  -1  26   1        3.12        3.11      4.98 o 
   0  26   1       34.80       28.11      9.32 o 
   1  26   1        2.27        3.70      3.76 o 
   2  26   1        6.20        3.44      3.57 o 
   0  27   1        1.40        2.58      3.27 o 
  -8   0   2        3.22       -0.11      3.85 o 
  -6   0   2       47.17       54.24      6.08 o 
  -4   0   2      530.50      510.95     14.53 o 
  -2   0   2      244.49      260.03      4.83 o 
   0   0   2     1719.14     1804.39     29.72 o 
   2   0   2     1278.03     1233.67     23.35 o 
   4   0   2      327.63      335.50     10.98 o 
   6   0   2      275.07      277.16     13.94 o 
  -8   1   2        1.22        3.93      4.66 o 
  -7   1   2       27.77       22.70      3.08 o 
  -6   1   2      237.45      230.70      8.38 o 
  -5   1   2        1.01        0.15      1.54 o 
  -4   1   2      379.77      400.88      8.33 o 
  -3   1   2       83.75       57.94      1.82 o 
  -2   1   2       43.66       39.30      1.53 o 
  -1   1   2        0.60        4.25      0.37 o 
   0   1   2       13.57        8.75      0.46 o 
   1   1   2      749.14      894.15     11.41 o 
   2   1   2      182.69      170.41      2.98 o 
   3   1   2       79.24       93.67      2.91 o 
   4   1   2       33.31       31.91      2.03 o 
   5   1   2       15.79       16.79      2.06 o 
   6   1   2        8.41       11.73      3.39 o 
   7   1   2        9.63        4.68      3.07 o 
  -8   2   2        1.18        9.72      8.87 o 
  -7   2   2        4.86        6.14      2.43 o 
  -6   2   2      141.12      143.66      6.34 o 
  -5   2   2      146.22      154.10      5.53 o 
  -4   2   2        0.69        2.59      1.00 o 
  -3   2   2      390.18      443.77      8.93 o 
  -2   2   2     1486.24     1390.42     16.01 o 
  -1   2   2      321.74      309.51      2.27 o 
   0   2   2      716.83      758.17      7.67 o 
   1   2   2     2434.09     2264.35     20.08 o 
   2   2   2       35.12       29.60      1.69 o 
   3   2   2       71.37       84.28      2.54 o 
   4   2   2      100.61      120.08      3.83 o 
   5   2   2       19.93       19.48      2.16 o 
   6   2   2       82.06       82.82      4.59 o 
   7   2   2       49.08       49.22      7.34 o 
  -8   3   2        0.12        5.55      4.81 o 
  -7   3   2        2.30        2.75      2.01 o 
  -6   3   2        0.88        1.90      2.52 o 
  -5   3   2        4.59        8.09      2.14 o 
  -4   3   2      309.81      297.66      8.91 o 
  -3   3   2      124.35      131.55      2.86 o 
  -2   3   2        0.18        1.94      0.97 o 
  -1   3   2      443.93      338.66      5.15 o 
   0   3   2     8654.28     8534.34     89.89 o 
   1   3   2      165.78      166.87      3.77 o 
   2   3   2        0.56       -0.35      0.51 o 
   3   3   2       77.02       89.31      4.03 o 
   4   3   2       11.17       15.80      1.58 o 
   5   3   2       55.47       53.74      3.02 o 
   6   3   2        3.97        6.16      2.23 o 
   7   3   2       23.24       28.58      4.74 o 
  -8   4   2        2.59       -5.28      5.28 o 
  -7   4   2        7.48        3.13      1.91 o 
  -6   4   2        0.50       -0.24      1.57 o 
  -5   4   2      142.52      138.42      4.50 o 
  -4   4   2        3.29        6.83      1.15 o 
  -3   4   2      285.61      293.04      5.89 o 
  -2   4   2      153.89      131.48      2.17 o 
  -1   4   2      521.07      507.70      5.79 o 
   0   4   2     9058.43     9258.58    103.70 o 
   1   4   2       15.73        9.99      0.62 o 
   2   4   2     1186.23     1215.59     26.52 o 
   3   4   2      104.61      101.58      2.35 o 
   4   4   2       28.67       34.70      2.16 o 
   5   4   2      113.81      120.26      4.42 o 
   6   4   2       28.72       33.05      3.62 o 
   7   4   2        0.01        1.90      2.75 o 
  -8   5   2        0.97        4.38      4.78 o 
  -7   5   2       18.43       20.29      3.33 o 
  -6   5   2       45.90       54.32      3.35 o 
  -5   5   2      107.95      107.05      3.96 o 
  -4   5   2       32.49       38.91      1.79 o 
  -3   5   2     1313.23     1364.11     24.06 o 
  -2   5   2     1224.76     1178.07     15.35 o 
  -1   5   2      970.65     1014.64     12.16 o 
   0   5   2      316.08      317.79      5.77 o 
   1   5   2      564.63      484.27      6.97 o 
   2   5   2      366.52      347.10      6.18 o 
   3   5   2       49.37       48.97      2.59 o 
   4   5   2      140.85      148.31      5.00 o 
   5   5   2      398.98      397.55     12.21 o 
   6   5   2        0.12       -0.11      2.03 o 
   7   5   2        0.03        2.22      3.13 o 
  -8   6   2        6.05        2.77      4.64 o 
  -7   6   2        2.77        4.29      2.39 o 
  -6   6   2        5.15        8.10      1.79 o 
  -5   6   2       62.13       58.12      2.83 o 
  -4   6   2       94.42       96.14      3.02 o 
  -3   6   2      378.82      403.16      7.03 o 
  -2   6   2        2.48        0.62      0.82 o 
  -1   6   2        0.78        0.25      0.46 o 
   0   6   2       11.77       21.27      1.27 o 
   1   6   2      863.97      993.42     22.61 o 
   2   6   2     1086.12     1147.94     51.54 o 
   3   6   2        0.01        3.37      2.89 o 
   4   6   2        0.85        2.48      1.34 o 
   5   6   2        5.52       12.65      2.84 o 
   6   6   2        0.00        0.67      2.68 o 
   7   6   2        2.19       -0.40      2.60 o 
  -7   7   2        8.70       10.89      3.44 o 
  -6   7   2        4.90        6.96      1.68 o 
  -5   7   2        1.98        2.75      1.24 o 
  -4   7   2       62.77       62.35      2.49 o 
  -3   7   2       10.85       15.31      1.08 o 
  -2   7   2      193.15      186.67      3.39 o 
  -1   7   2      108.26       77.17      1.89 o 
   0   7   2      148.75      159.76      2.72 o 
   1   7   2      916.52      736.84     29.68 o 
   2   7   2       12.36        2.88      0.63 o 
   3   7   2       16.27       16.84      1.59 o 
   4   7   2        0.17        0.64      0.95 o 
   5   7   2        0.12        0.17      2.92 o 
   6   7   2       35.65       38.65      4.62 o 
   7   7   2        4.01        4.81      3.26 o 
  -7   8   2       23.54       20.28      5.20 o 
  -6   8   2        2.16        1.63      2.19 o 
  -5   8   2        5.86        8.75      1.51 o 
  -4   8   2      116.76      118.88      3.39 o 
  -3   8   2       31.35       29.04      1.33 o 
  -2   8   2      271.84      307.30      5.18 o 
  -1   8   2        0.31       -0.44      0.78 o 
   0   8   2      243.22      243.13      3.93 o 
   1   8   2       41.76       26.14      0.93 o 
   2   8   2     1108.11     1069.03     24.13 o 
   3   8   2        0.00        0.83      1.34 o 
   4   8   2       11.55       24.58      3.67 o 
   5   8   2       40.19       32.50      4.88 o 
   6   8   2       26.38       35.03      5.26 o 
   7   8   2        3.73        8.92      4.28 o 
  -7   9   2        2.56        3.15      3.42 o 
  -6   9   2        0.03        0.95      1.72 o 
  -5   9   2      314.53      303.51      7.93 o 
  -4   9   2        5.26        4.65      1.43 o 
  -3   9   2      125.13      129.38      3.08 o 
  -2   9   2      638.65      642.62     10.91 o 
  -1   9   2        2.27        4.44      1.00 o 
   0   9   2      115.02      143.98      2.87 o 
   1   9   2      882.82      876.69     12.45 o 
   2   9   2     2020.50     1972.81     45.36 o 
   3   9   2      138.65      127.35      5.57 o 
   4   9   2       21.21       20.92      2.83 o 
   5   9   2       91.06       95.80      5.92 o 
   6   9   2        0.08        3.54      2.80 o 
   7   9   2        0.32        0.80      3.04 o 
  -7  10   2        2.60        3.65      3.49 o 
  -6  10   2        0.01       -0.56      1.67 o 
  -5  10   2        2.65        8.33      1.93 o 
  -4  10   2       70.69       63.60      2.60 o 
  -3  10   2       17.63       19.44      1.30 o 
  -2  10   2        0.04        0.09      0.68 o 
  -1  10   2        0.12        5.58      1.80 o 
   0  10   2      188.36      186.11      4.68 o 
   1  10   2       42.39       37.26      1.77 o 
   2  10   2     1797.46     1865.59     44.99 o 
   3  10   2       36.45       35.64      2.96 o 
   4  10   2       21.35       21.60      3.17 o 
   5  10   2        7.65        5.01      2.62 o 
   6  10   2        3.96        8.23      3.36 o 
   7  10   2        1.41        3.88      3.80 o 
  -7  11   2       22.10       27.94      6.04 o 
  -6  11   2       10.61       10.70      3.49 o 
  -5  11   2       82.88       84.27      4.29 o 
  -4  11   2       16.42       17.82      1.60 o 
  -3  11   2       28.92       30.33      1.54 o 
  -2  11   2      357.31      370.32      8.57 o 
  -1  11   2       30.69       33.94      2.11 o 
   0  11   2      225.13      211.42      4.23 o 
   1  11   2      185.93      197.66      5.17 o 
   2  11   2       17.70       15.66      2.14 o 
   3  11   2        0.23        7.34      4.38 o 
   4  11   2       13.28       15.20      2.79 o 
   5  11   2        7.23        8.30      2.90 o 
   6  11   2        3.70        3.68      3.05 o 
   7  11   2        2.51        3.23      3.72 o 
  -7  12   2        6.85        7.51      4.39 o 
  -6  12   2        0.85       -2.09      2.23 o 
  -5  12   2        5.10        5.20      1.92 o 
  -4  12   2      403.24      403.05     11.34 o 
  -3  12   2        1.56        2.87      0.88 o 
  -2  12   2      412.91      432.65      9.33 o 
  -1  12   2       37.51       35.72      1.77 o 
   0  12   2       27.31       40.36      1.81 o 
   1  12   2      367.70      342.36      6.43 o 
   2  12   2      328.29      319.31      9.95 o 
   3  12   2       46.81       42.60      3.88 o 
   4  12   2       54.85       53.91      4.17 o 
   5  12   2        0.27        2.53      2.59 o 
   6  12   2       10.85       13.37      4.19 o 
  -7  13   2        5.25        6.12      4.28 o 
  -6  13   2        9.94       12.20      3.13 o 
  -5  13   2        4.59        2.41      1.80 o 
  -4  13   2      156.66      149.17      5.88 o 
  -3  13   2       37.30       36.26      1.79 o 
  -2  13   2       65.46       62.66      2.78 o 
  -1  13   2      132.30      127.67      3.43 o 
   0  13   2        0.68       -0.06      0.86 o 
   1  13   2        2.38        4.93      0.72 o 
   2  13   2       16.77       12.69      2.09 o 
   3  13   2      370.44      357.13     12.53 o 
   4  13   2        2.86       -0.57      1.87 o 
   5  13   2        0.01        2.12      2.74 o 
   6  13   2        2.27       -1.75      2.86 o 
  -7  14   2       20.21       21.26      5.72 o 
  -6  14   2        5.79        6.84      3.94 o 
  -5  14   2       21.31       19.00      2.92 o 
  -4  14   2       60.54       66.74      5.38 o 
  -3  14   2       31.09       30.38      2.33 o 
  -2  14   2       11.00       13.77      1.42 o 
  -1  14   2       30.41       26.48      1.74 o 
   0  14   2       41.85       48.55      2.12 o 
   1  14   2        1.13        1.89      1.18 o 
   2  14   2      109.56      105.57      4.97 o 
   3  14   2       36.58       34.82      3.63 o 
   4  14   2        0.05        0.27      2.16 o 
   5  14   2        6.09        6.51      3.16 o 
   6  14   2       24.85       35.41      5.33 o 
  -6  15   2       32.11       30.25      5.41 o 
  -5  15   2        2.99        2.25      1.82 o 
  -4  15   2       32.75       26.30      2.86 o 
  -3  15   2        3.19        3.50      1.54 o 
  -2  15   2       48.27       47.02      2.87 o 
  -1  15   2      181.69      203.43      5.23 o 
   0  15   2       55.69       55.48      2.86 o 
   1  15   2       11.02       12.37      1.92 o 
   2  15   2       22.44       26.47      3.11 o 
   3  15   2      281.93      260.54     10.65 o 
   4  15   2        4.86        9.54      2.80 o 
   5  15   2        8.69        6.94      3.02 o 
   6  15   2        0.07       -3.24      3.44 o 
  -6  16   2       13.14       19.91      5.13 o 
  -5  16   2        3.72        4.87      2.74 o 
  -4  16   2       75.48       82.83      7.31 o 
  -3  16   2      103.82       89.03      4.20 o 
  -2  16   2       84.27       96.99      4.73 o 
  -1  16   2      102.60      105.81      3.70 o 
   0  16   2       22.23       29.89      2.05 o 
   1  16   2       19.60       18.59      2.00 o 
   2  16   2       91.86       96.91      7.01 o 
   3  16   2        6.04        4.84      2.28 o 
   4  16   2        0.89        1.61      2.39 o 
   5  16   2        7.15        6.69      3.09 o 
   6  16   2        0.05        0.32      2.94 o 
  -6  17   2       15.86       18.51      5.17 o 
  -5  17   2        2.00        2.90      2.51 o 
  -4  17   2       18.69       17.84      2.96 o 
  -3  17   2      120.74      115.73      5.15 o 
  -2  17   2       69.71       72.57      3.66 o 
  -1  17   2       39.51       37.92      2.30 o 
   0  17   2      135.68      132.06      4.41 o 
   1  17   2       53.08       56.36      3.70 o 
   2  17   2        1.44        1.81      2.33 o 
   3  17   2       21.11       21.84      3.63 o 
   4  17   2        0.00        3.65      2.57 o 
   5  17   2       12.43       11.59      3.75 o 
   6  17   2        0.45        2.68      3.41 o 
  -6  18   2        0.95       -1.13      3.82 o 
  -5  18   2        0.06        0.99      2.16 o 
  -4  18   2        0.01        0.21      1.71 o 
  -3  18   2       23.67       31.43      3.09 o 
  -2  18   2        0.51       -1.20      1.55 o 
  -1  18   2       26.46       33.92      2.78 o 
   0  18   2       26.03       22.81      2.23 o 
   1  18   2       71.82       70.50      3.76 o 
   2  18   2       92.17       85.85      5.29 o 
   3  18   2        3.03        7.31      4.12 o 
   4  18   2        1.60        4.71      2.74 o 
   5  18   2        2.44        7.21      5.81 o 
  -5  19   2        2.91       -2.31      2.86 o 
  -4  19   2        0.88       -0.23      1.80 o 
  -3  19   2        0.03       -0.92      1.65 o 
  -2  19   2      126.86      131.50      5.66 o 
  -1  19   2        9.83        9.63      2.79 o 
   0  19   2       83.95       76.71      3.59 o 
   1  19   2       79.70       79.37      4.18 o 
   2  19   2      111.22      101.84      6.18 o 
   3  19   2        2.43        3.90      2.63 o 
   4  19   2        1.68        1.35      2.61 o 
   5  19   2        0.00        2.10      3.32 o 
  -5  20   2        0.97       -1.41      3.33 o 
  -4  20   2       19.66       19.32      3.39 o 
  -3  20   2        7.63        4.39      2.07 o 
  -2  20   2       17.31       20.85      2.80 o 
  -1  20   2       17.76       21.34      2.70 o 
   0  20   2        2.67        2.89      1.61 o 
   1  20   2        9.42        8.12      2.21 o 
   2  20   2        7.44        6.26      2.45 o 
   3  20   2        2.03        1.83      2.20 o 
   4  20   2       11.99       18.74      5.31 o 
   5  20   2        0.91        0.93      2.97 o 
  -5  21   2        0.97       -1.99      3.46 o 
  -4  21   2       10.41        8.59      3.00 o 
  -3  21   2        0.83        1.22      1.96 o 
  -2  21   2        5.83        7.43      2.29 o 
  -1  21   2        3.68        2.63      1.83 o 
   0  21   2        7.37        7.26      1.92 o 
   1  21   2       73.65       74.03      5.49 o 
   2  21   2        7.82        3.96      2.34 o 
   3  21   2        0.13        4.89      2.68 o 
   4  21   2        0.05       -2.94      2.94 o 
  -4  22   2        0.47        3.99      2.84 o 
  -3  22   2        6.80        8.64      2.90 o 
  -2  22   2        0.05       -1.83      2.06 o 
  -1  22   2        6.15        6.65      2.24 o 
   0  22   2       24.75       27.58      3.03 o 
   1  22   2       12.61       16.19      3.24 o 
   2  22   2        0.33        0.20      2.13 o 
   3  22   2        2.49        2.62      2.62 o 
   4  22   2        0.01        1.61      2.85 o 
  -4  23   2        0.81        2.04      3.68 o 
  -3  23   2        1.24        0.50      2.59 o 
  -2  23   2       83.67       87.78      5.83 o 
  -1  23   2        5.05        5.90      4.66 o 
   0  23   2        1.87        1.19      2.23 o 
   1  23   2        0.15        1.48      2.92 o 
   2  23   2        1.69       -2.19      2.42 o 
   3  23   2        0.34        6.61      4.72 o 
  -3  24   2        0.83       -2.04      2.81 o 
  -2  24   2       10.85       13.10      3.45 o 
  -1  24   2        1.99        4.00      4.08 o 
   0  24   2        8.29       11.40      3.99 o 
   1  24   2        0.06       -0.49      2.33 o 
   2  24   2        4.70        3.57      2.86 o 
   3  24   2        1.13        1.03      3.42 o 
  -3  25   2        0.24        8.88      4.46 o 
  -2  25   2       20.48       24.25      5.31 o 
  -1  25   2        1.08       -0.74      2.31 o 
   0  25   2        1.96        4.20      3.56 o 
   1  25   2        0.88       -3.36      3.36 o 
   2  25   2        3.69        5.13      3.47 o 
  -2  26   2        6.23        8.96      4.53 o 
  -1  26   2        1.55       -0.77      3.19 o 
   0  26   2        0.88        7.29      3.85 o 
   1  26   2        0.84       -1.54      3.35 o 
  -7   0   3        2.48       -3.26      3.89 o 
  -5   0   3      281.46      275.31     10.17 o 
  -3   0   3        6.61       10.93      2.38 o 
  -1   0   3     2153.44     1858.54     80.02 o 
   1   0   3     2797.44     2787.56     50.25 o 
   3   0   3      751.65      805.88     31.83 o 
   5   0   3      118.48      132.60      7.16 o 
   7   0   3       17.52        5.72      7.12 o 
  -8   1   3        0.00        7.47      4.59 o 
  -7   1   3        2.86        5.36      3.01 o 
  -6   1   3       39.96       52.32      3.71 o 
  -5   1   3        9.22        9.84      1.51 o 
  -4   1   3       93.68      104.20      2.95 o 
  -3   1   3      852.93      956.53     13.88 o 
  -2   1   3      894.74      968.56     14.81 o 
  -1   1   3     1066.54      963.49     13.16 o 
   0   1   3      201.71      212.74      3.68 o 
   1   1   3        0.96        0.56      0.50 o 
   2   1   3        0.94        7.15      1.11 o 
   3   1   3       64.49       67.42      3.12 o 
   4   1   3       13.76       14.67      1.45 o 
   5   1   3        3.12        7.09      2.19 o 
   6   1   3      243.81      250.03     10.25 o 
   7   1   3        2.59        3.69      3.83 o 
  -8   2   3        4.59       -3.00      4.06 o 
  -7   2   3       22.95       18.70      3.79 o 
  -6   2   3       16.10       13.35      2.12 o 
  -5   2   3      123.12      111.93      4.03 o 
  -4   2   3       31.41       33.27      2.38 o 
  -3   2   3       67.09       68.58      2.60 o 
  -2   2   3     1310.90     1280.55     18.98 o 
  -1   2   3       74.76       87.30      3.12 o 
   0   2   3        8.24       10.25      0.94 o 
   1   2   3      163.01      178.98      2.78 o 
   2   2   3        6.62        7.73      0.89 o 
   3   2   3       47.00       51.39      1.95 o 
   4   2   3       50.04       53.44      2.42 o 
   5   2   3       71.82       70.38      3.44 o 
   6   2   3        1.93        1.70      2.04 o 
   7   2   3       17.83       20.42      8.13 o 
  -8   3   3        0.21       -2.68      6.04 o 
  -7   3   3       47.73       43.21      4.10 o 
  -6   3   3       37.81       38.61      2.95 o 
  -5   3   3      343.28      306.55      8.47 o 
  -4   3   3      135.24      134.34      3.59 o 
  -3   3   3      517.06      512.73     18.45 o 
  -2   3   3       13.72       21.59      1.54 o 
  -1   3   3       60.73       50.43      1.02 o 
   0   3   3      245.65      253.45      3.69 o 
   1   3   3       27.22       31.82      2.26 o 
   2   3   3       30.12       43.02      2.13 o 
   3   3   3        0.00       -0.01      1.20 o 
   4   3   3        6.17        9.73      1.46 o 
   5   3   3        9.85       13.64      2.34 o 
   6   3   3        0.39        2.69      2.13 o 
   7   3   3        4.81       12.51      6.64 o 
  -8   4   3       12.36        8.15      5.57 o 
  -7   4   3       13.31       11.12      4.05 o 
  -6   4   3       45.37       37.23      2.88 o 
  -5   4   3        0.24       -1.21      1.22 o 
  -4   4   3       36.82       37.53      1.69 o 
  -3   4   3      992.39      973.52     14.15 o 
  -2   4   3        9.69       31.14      1.54 o 
  -1   4   3      252.30      243.82      7.17 o 
   0   4   3      102.35      117.28      2.12 o 
   1   4   3      786.32      772.85     17.77 o 
   2   4   3      129.04      136.74      5.42 o 
   3   4   3       36.54       34.22      1.73 o 
   4   4   3        1.31        2.11      1.32 o 
   5   4   3        7.87        7.68      2.04 o 
   6   4   3        0.03        1.90      3.18 o 
   7   4   3       42.93       38.32      7.34 o 
  -8   5   3        0.59        2.65      3.87 o 
  -7   5   3       16.74       16.80      5.53 o 
  -6   5   3      123.66      109.22      4.60 o 
  -5   5   3       85.55       87.97      3.28 o 
  -4   5   3        3.16        7.27      1.03 o 
  -3   5   3       58.57       57.94      1.62 o 
  -2   5   3       55.06       53.81      1.84 o 
  -1   5   3      956.60      922.86     12.54 o 
   0   5   3        8.77        8.39      0.71 o 
   1   5   3       18.43       28.00      1.63 o 
   2   5   3        0.23        1.55      1.10 o 
   3   5   3        3.88        2.99      1.29 o 
   4   5   3        2.92        7.20      1.72 o 
   5   5   3       51.87       50.39      3.56 o 
   6   5   3        2.64        5.16      2.74 o 
   7   5   3        5.39       -1.30      4.20 o 
  -7   6   3        7.53        7.20      3.26 o 
  -6   6   3        8.32        9.77      1.94 o 
  -5   6   3       50.71       49.50      2.90 o 
  -4   6   3      188.62      164.51      5.90 o 
  -3   6   3      325.98      325.86      5.80 o 
  -2   6   3        1.19       -0.46      0.56 o 
  -1   6   3      560.59      575.62      9.75 o 
   0   6   3        0.79        1.56      0.63 o 
   1   6   3      454.12      423.07      5.76 o 
   2   6   3      615.51      618.54     16.31 o 
   3   6   3      116.99      118.75      3.66 o 
   4   6   3        2.04        4.70      1.50 o 
   5   6   3        0.68       -0.66      1.93 o 
   6   6   3        0.35       -2.56      2.56 o 
   7   6   3        6.90        5.66      4.29 o 
  -7   7   3       16.50       15.17      3.79 o 
  -6   7   3        3.69        4.44      1.63 o 
  -5   7   3        7.21        7.70      1.44 o 
  -4   7   3        2.92        2.52      1.04 o 
  -3   7   3       51.35       40.39      1.58 o 
  -2   7   3      174.55      207.06      3.72 o 
  -1   7   3      309.82      282.61      4.74 o 
   0   7   3      140.06      176.20      4.17 o 
   1   7   3     2966.53     3142.49     51.62 o 
   2   7   3       16.12       21.52      2.23 o 
   3   7   3       21.63       22.47      1.59 o 
   4   7   3        0.02       -0.45      1.19 o 
   5   7   3        3.73        2.26      2.17 o 
   6   7   3        3.91        5.76      2.81 o 
   7   7   3        0.02       -2.25      3.05 o 
  -7   8   3        0.15        0.15      2.35 o 
  -6   8   3        1.83        5.37      1.97 o 
  -5   8   3        7.46       10.28      1.64 o 
  -4   8   3       35.88       28.89      1.86 o 
  -3   8   3      101.54       82.37      2.68 o 
  -2   8   3      121.79      110.33      2.67 o 
  -1   8   3      588.26      591.76      9.38 o 
   0   8   3      341.75      346.96      9.76 o 
   1   8   3     2515.46     2282.84     39.19 o 
   2   8   3       89.43       84.72      2.57 o 
   3   8   3      252.30      229.50      8.23 o 
   4   8   3      112.34       99.22      6.03 o 
   5   8   3        1.07        8.75      2.58 o 
   6   8   3        0.85       -2.54      2.68 o 
   7   8   3        8.54        6.34      3.98 o 
  -7   9   3        1.26        0.99      2.69 o 
  -6   9   3       24.32       26.29      3.73 o 
  -5   9   3       28.89       29.27      2.16 o 
  -4   9   3       97.92       85.96      3.24 o 
  -3   9   3       19.46       23.33      1.41 o 
  -2   9   3      343.86      368.90      6.77 o 
  -1   9   3      113.68      105.35      2.66 o 
   0   9   3        9.41        6.43      0.86 o 
   1   9   3      636.64      612.40      8.83 o 
   2   9   3        0.01        1.76      0.86 o 
   3   9   3       96.02       87.10      4.90 o 
   4   9   3       50.14       54.08      4.25 o 
   5   9   3        2.84        4.00      2.83 o 
   6   9   3       17.80       27.92      6.88 o 
   7   9   3        2.85        4.24      3.93 o 
  -7  10   3       31.80       41.88      6.23 o 
  -6  10   3       55.38       54.37      5.27 o 
  -5  10   3       80.49       70.51      3.31 o 
  -4  10   3       66.83       59.68      2.76 o 
  -3  10   3       33.12       32.39      1.71 o 
  -2  10   3       51.15       63.86      2.13 o 
  -1  10   3      161.29      165.79      3.73 o 
   0  10   3      210.28      209.93      4.24 o 
   1  10   3      435.95      434.11      6.85 o 
   2  10   3      389.21      369.45      7.99 o 
   3  10   3       33.66       34.55      3.26 o 
   4  10   3       16.97       20.50      4.37 o 
   5  10   3        6.16        6.41      2.63 o 
   6  10   3        0.14        1.57      2.81 o 
  -7  11   3        6.73        2.95      4.28 o 
  -6  11   3       70.63       73.88      6.00 o 
  -5  11   3       54.44       64.69      3.94 o 
  -4  11   3       18.15       21.27      2.29 o 
  -3  11   3       19.92       19.40      1.57 o 
  -2  11   3        0.54        2.76      1.14 o 
  -1  11   3      568.75      632.28     11.75 o 
   0  11   3        0.20        1.51      0.81 o 
   1  11   3      129.48      132.22      2.81 o 
   2  11   3      103.55       81.12      4.19 o 
   3  11   3      256.69      270.23     10.80 o 
   4  11   3      111.93      103.64      6.34 o 
   5  11   3        0.23        0.13      2.53 o 
   6  11   3        0.48        1.26      3.01 o 
  -7  12   3        0.35        1.28      2.81 o 
  -6  12   3       42.11       45.44      5.17 o 
  -5  12   3      101.51      102.40      8.16 o 
  -4  12   3        0.27        1.27      1.31 o 
  -3  12   3      153.14      148.77      4.22 o 
  -2  12   3       93.12       97.79      3.49 o 
  -1  12   3       71.71       81.58      2.78 o 
   0  12   3        4.91        6.82      1.09 o 
   1  12   3        6.90        3.70      1.38 o 
   2  12   3      247.89      248.04      8.87 o 
   3  12   3       36.88       38.94      4.02 o 
   4  12   3        8.52        6.59      2.70 o 
   5  12   3        1.32       -2.70      2.70 o 
   6  12   3        1.37       -0.23      3.60 o 
  -7  13   3       11.06        5.57      3.82 o 
  -6  13   3        0.42       -2.93      2.93 o 
  -5  13   3       11.72       12.69      3.43 o 
  -4  13   3       25.96       26.86      2.50 o 
  -3  13   3       23.10       26.77      1.86 o 
  -2  13   3       46.21       44.51      4.43 o 
  -1  13   3      127.13      126.94      3.76 o 
   0  13   3      141.75      147.79      4.46 o 
   1  13   3       46.28       43.17      2.81 o 
   2  13   3       28.36       34.02      4.66 o 
   3  13   3      546.20      523.09     18.29 o 
   4  13   3        4.49        1.05      2.66 o 
   5  13   3        2.45       -0.01      2.36 o 
   6  13   3       41.49       40.81      5.83 o 
  -6  14   3        6.29        6.19      3.55 o 
  -5  14   3        6.33        8.94      2.46 o 
  -4  14   3       84.33       83.79      4.45 o 
  -3  14   3       10.83       15.56      1.60 o 
  -2  14   3        7.68        8.41      1.54 o 
  -1  14   3        6.36       10.64      1.82 o 
   0  14   3       37.69       31.44      2.43 o 
   1  14   3       21.65       25.10      1.31 o 
   2  14   3      487.25      457.56     15.03 o 
   3  14   3        7.64        7.11      2.66 o 
   4  14   3        2.35       -0.92      2.31 o 
   5  14   3        9.85       10.97      3.42 o 
   6  14   3        3.58        8.87      7.95 o 
  -6  15   3        0.51       -2.27      3.17 o 
  -5  15   3        0.00       -0.39      1.82 o 
  -4  15   3       18.68       16.45      2.40 o 
  -3  15   3       15.41       18.29      2.27 o 
  -2  15   3        0.35        0.07      1.11 o 
  -1  15   3       93.03       99.24      3.46 o 
   0  15   3       11.78       12.01      1.52 o 
   1  15   3        1.77        2.29      1.15 o 
   2  15   3       60.79       57.41      4.32 o 
   3  15   3      166.06      162.96      8.28 o 
   4  15   3        1.71        0.83      2.18 o 
   5  15   3        0.95        1.75      2.69 o 
   6  15   3        1.28        3.74      3.50 o 
  -6  16   3        4.63        1.22      3.23 o 
  -5  16   3       18.46       27.53      4.40 o 
  -4  16   3       12.55       12.88      2.38 o 
  -3  16   3      117.78      116.91      4.99 o 
  -2  16   3        3.01       -0.81      1.29 o 
  -1  16   3        0.92        1.12      1.34 o 
   0  16   3       48.65       45.13      2.37 o 
   1  16   3       32.87       33.48      2.41 o 
   2  16   3      141.48      140.55      6.87 o 
   3  16   3        6.64        6.51      2.52 o 
   4  16   3       15.51       17.84      3.48 o 
   5  16   3       14.16       14.74      5.72 o 
  -6  17   3       15.32       11.90      4.77 o 
  -5  17   3        4.10        2.14      2.51 o 
  -4  17   3       36.13       41.10      4.73 o 
  -3  17   3      197.19      213.37      8.21 o 
  -2  17   3        0.01        0.80      1.18 o 
  -1  17   3      182.33      168.65      5.40 o 
   0  17   3       28.47       28.53      3.26 o 
   1  17   3       21.35       19.49      1.98 o 
   2  17   3       34.89       34.13      3.97 o 
   3  17   3       52.26       41.63      4.32 o 
   4  17   3       36.02       35.54      4.86 o 
   5  17   3        2.65        4.18      3.56 o 
  -6  18   3        2.04        1.15      3.70 o 
  -5  18   3        0.12        3.89      3.65 o 
  -4  18   3        0.03       -0.38      1.71 o 
  -3  18   3       73.80       77.65      4.53 o 
  -2  18   3        0.00       -1.02      1.26 o 
  -1  18   3        5.84        6.54      1.70 o 
   0  18   3        0.90       -1.26      1.26 o 
   1  18   3        4.27       12.29      3.63 o 
   2  18   3       15.30       14.50      2.75 o 
   3  18   3       16.39       18.76      3.27 o 
   4  18   3        1.58       -0.05      2.35 o 
   5  18   3        3.26        2.46      3.51 o 
  -5  19   3        9.63       10.22      4.61 o 
  -4  19   3       25.37       19.20      3.17 o 
  -3  19   3       42.58       38.12      3.68 o 
  -2  19   3        8.79        7.60      2.34 o 
  -1  19   3      141.85      140.59      5.18 o 
   0  19   3        0.60        0.13      1.46 o 
   1  19   3       17.40       16.85      2.86 o 
   2  19   3        1.84       10.74      2.82 o 
   3  19   3        0.13       -0.79      2.08 o 
   4  19   3       18.06       19.22      5.04 o 
   5  19   3        0.20        1.82      3.28 o 
  -5  20   3        4.58        3.47      3.83 o 
  -4  20   3       26.18       23.47      3.69 o 
  -3  20   3       18.63       25.44      3.96 o 
  -2  20   3        5.17        6.77      3.16 o 
  -1  20   3      145.30      155.69      6.15 o 
   0  20   3       58.74       59.66      5.65 o 
   1  20   3       33.21       35.50      4.04 o 
   2  20   3        0.61        1.37      2.22 o 
   3  20   3        4.03        9.89      3.35 o 
   4  20   3       14.01        7.94      3.52 o 
  -5  21   3        0.04       -0.24      3.74 o 
  -4  21   3        4.99        5.94      3.69 o 
  -3  21   3        0.36       -0.06      2.07 o 
  -2  21   3       61.74       58.32      4.34 o 
  -1  21   3       19.81       21.62      2.59 o 
   0  21   3        1.72        0.73      1.76 o 
   1  21   3        0.03       -0.67      2.11 o 
   2  21   3        7.97        6.70      3.01 o 
   3  21   3        0.35       -0.02      3.42 o 
   4  21   3        4.00        1.23      2.85 o 
  -4  22   3        0.95        0.67      3.10 o 
  -3  22   3       34.13       34.07      3.67 o 
  -2  22   3        1.39        0.01      2.12 o 
  -1  22   3        9.91       14.76      3.78 o 
   0  22   3        0.98        0.89      1.93 o 
   1  22   3        8.24        8.57      2.92 o 
   2  22   3        1.05       -0.23      2.24 o 
   3  22   3        2.62        3.12      2.85 o 
   4  22   3        0.37        0.94      2.90 o 
  -4  23   3        1.23        0.51      3.55 o 
  -3  23   3        0.41       -1.01      2.84 o 
  -2  23   3       15.44       19.07      3.67 o 
  -1  23   3       28.46       27.08      4.24 o 
   0  23   3        1.93       -1.01      2.20 o 
   1  23   3       31.36       26.27      4.00 o 
   2  23   3        0.74        3.01      3.29 o 
   3  23   3        0.25       -1.09      2.59 o 
  -3  24   3       28.16       31.31      6.17 o 
  -2  24   3       13.91       11.12      3.51 o 
  -1  24   3        0.44        2.84      2.78 o 
   0  24   3        1.06       -1.67      2.83 o 
   1  24   3        3.43        2.98      3.03 o 
   2  24   3        0.53       -0.59      2.50 o 
  -2  25   3        6.66       11.28      3.99 o 
  -1  25   3        2.23        3.40      3.18 o 
   0  25   3        0.27       -1.97      3.22 o 
   1  25   3        0.00       -0.44      3.05 o 
   2  25   3        4.10        2.54      2.96 o 
  -1  26   3        0.06        1.20      3.81 o 
   0  26   3        0.21        1.08      3.35 o 
  -8   0   4       12.61       10.74      5.69 o 
  -6   0   4        3.84        5.28      3.60 o 
  -4   0   4        0.41        1.04      1.12 o 
  -2   0   4      238.89      246.21      8.53 o 
   0   0   4      744.05      691.07     17.52 o 
   2   0   4      338.73      308.86      8.40 o 
   4   0   4       34.91       29.82      2.92 o 
   6   0   4       10.43        5.03      5.89 o 
  -8   1   4       10.39        9.15      4.08 o 
  -7   1   4       12.16        9.90      3.70 o 
  -6   1   4      233.95      217.56      9.91 o 
  -5   1   4       25.71       22.15      2.44 o 
  -4   1   4        7.69        6.70      2.32 o 
  -3   1   4        8.51       10.74      1.03 o 
  -2   1   4      454.46      461.31      7.28 o 
  -1   1   4      234.91      174.71      2.89 o 
   0   1   4       31.18       27.82      1.51 o 
   1   1   4       17.77       24.42      1.74 o 
   2   1   4       77.25       75.98      2.33 o 
   3   1   4      144.18      162.31      4.28 o 
   4   1   4       10.59       12.95      1.94 o 
   5   1   4       13.25       14.72      2.84 o 
   6   1   4        0.47        0.39      2.25 o 
   7   1   4        0.05        0.38      5.41 o 
  -8   2   4        0.19       -0.27      3.13 o 
  -7   2   4       11.14       15.98      3.73 o 
  -6   2   4        6.43        4.95      2.57 o 
  -5   2   4      274.36      235.87     10.25 o 
  -4   2   4        6.42        7.01      1.25 o 
  -3   2   4       93.68      121.58      3.02 o 
  -2   2   4      190.20      208.93      4.04 o 
  -1   2   4      117.13       84.76      2.55 o 
   0   2   4      739.20      738.06     10.60 o 
   1   2   4      327.81      302.91      5.71 o 
   2   2   4      587.54      620.33     10.50 o 
   3   2   4        1.21        1.43      0.93 o 
   4   2   4        6.98        6.86      1.35 o 
   5   2   4        1.20        3.41      1.96 o 
   6   2   4        8.75        4.98      3.08 o 
   7   2   4        0.90       -4.54      4.54 o 
  -8   3   4        2.76        2.67      4.30 o 
  -7   3   4        0.36        4.05      2.98 o 
  -6   3   4      124.77      123.01      6.49 o 
  -5   3   4       23.72       26.49      2.35 o 
  -4   3   4       24.02       27.77      2.77 o 
  -3   3   4        0.57       -0.19      0.79 o 
  -2   3   4      146.02      177.17      3.81 o 
  -1   3   4      554.43      621.91      8.28 o 
   0   3   4     1227.20     1211.81     19.57 o 
   1   3   4      278.52      283.07      4.93 o 
   2   3   4      115.44      140.43      3.01 o 
   3   3   4       35.58       30.84      2.56 o 
   4   3   4        0.19       -1.47      1.47 o 
   5   3   4       46.90       46.43      3.73 o 
   6   3   4        2.53        6.62      6.73 o 
   7   3   4        7.21        0.45      3.40 o 
  -7   4   4        1.69        2.87      2.68 o 
  -6   4   4        2.94        8.11      2.35 o 
  -5   4   4      157.92      155.73      8.95 o 
  -4   4   4      100.04       86.47      3.45 o 
  -3   4   4       32.42       35.37      1.91 o 
  -2   4   4        9.18        6.28      0.93 o 
  -1   4   4      487.90      447.46      6.62 o 
   0   4   4       30.66       25.79      1.86 o 
   1   4   4       86.66       89.33      2.13 o 
   2   4   4      375.18      351.20      9.68 o 
   3   4   4        3.37        3.85      1.45 o 
   4   4   4      300.01      304.89      9.61 o 
   5   4   4       36.67       39.86      3.64 o 
   6   4   4       20.24       11.00      3.65 o 
   7   4   4       10.31       16.27      6.08 o 
  -7   5   4        0.28       -0.58      2.64 o 
  -6   5   4       12.56       11.29      2.96 o 
  -5   5   4       18.19       20.05      2.37 o 
  -4   5   4       11.88       14.45      1.74 o 
  -3   5   4       28.90       23.97      2.91 o 
  -2   5   4        2.10        3.48      0.79 o 
  -1   5   4      226.00      270.63      4.48 o 
   0   5   4       50.86       60.19      1.81 o 
   1   5   4       82.96       85.66      2.41 o 
   2   5   4        5.57        5.87      0.57 o 
   3   5   4       23.12       29.92      2.25 o 
   4   5   4        0.84       -0.04      1.43 o 
   5   5   4        8.00       11.38      2.64 o 
   6   5   4        8.09       10.19      4.37 o 
   7   5   4       47.50       39.30      8.26 o 
  -7   6   4       22.55       12.69      5.71 o 
  -6   6   4       33.91       38.39      6.12 o 
  -5   6   4      263.30      281.86     10.42 o 
  -4   6   4      104.31      110.80      4.33 o 
  -3   6   4      118.96      115.84      3.62 o 
  -2   6   4      856.96      891.36     20.13 o 
  -1   6   4      627.18      710.82     10.93 o 
   0   6   4      429.11      443.89      7.74 o 
   1   6   4      676.76      679.07     10.59 o 
   2   6   4      138.65      143.16      4.31 o 
   3   6   4       60.04       54.24      2.94 o 
   4   6   4       33.09       36.35      3.09 o 
   5   6   4        8.13       13.04      5.53 o 
   6   6   4       10.33       17.90      6.02 o 
   7   6   4        9.84        3.43      5.30 o 
  -7   7   4        7.63        3.58      3.69 o 
  -6   7   4       19.05       25.42      3.04 o 
  -5   7   4      187.74      189.48      7.43 o 
  -4   7   4      705.75      691.64     17.24 o 
  -3   7   4        1.04        2.35      0.97 o 
  -2   7   4       17.84       15.77      1.22 o 
  -1   7   4        0.14       -0.28      0.65 o 
   0   7   4      139.04      124.25      2.98 o 
   1   7   4      111.65      109.87      2.49 o 
   2   7   4       85.08       92.14      3.35 o 
   3   7   4      112.70      115.05      4.31 o 
   4   7   4       44.39       49.00      3.41 o 
   5   7   4       54.34       46.30      4.73 o 
   6   7   4        8.18       11.76      3.65 o 
  -7   8   4        8.35       16.62      4.87 o 
  -6   8   4        0.36        1.05      1.80 o 
  -5   8   4       66.97       67.66      4.11 o 
  -4   8   4        1.09       -0.66      1.25 o 
  -3   8   4       17.10       17.16      1.52 o 
  -2   8   4      683.51      684.40     11.49 o 
  -1   8   4        0.34        0.79      0.79 o 
   0   8   4       60.39       72.54      2.22 o 
   1   8   4       75.66       67.16      2.54 o 
   2   8   4        7.41       12.93      2.07 o 
   3   8   4       15.36       18.14      1.94 o 
   4   8   4       16.43       21.05      3.07 o 
   5   8   4        3.18        3.88      2.64 o 
   6   8   4        0.03       -2.55      2.90 o 
  -7   9   4        0.86       -1.70      3.51 o 
  -6   9   4       42.34       38.09      4.06 o 
  -5   9   4       27.83       30.92      2.91 o 
  -4   9   4        5.00        6.21      1.08 o 
  -3   9   4       80.08       75.63      2.56 o 
  -2   9   4      277.67      262.58      5.48 o 
  -1   9   4        4.35        5.07      1.07 o 
   0   9   4      523.51      563.69     10.07 o 
   1   9   4      145.79      143.34      3.04 o 
   2   9   4       14.37       20.32      3.09 o 
   3   9   4      175.06      148.29      4.99 o 
   4   9   4      151.08      134.75      7.30 o 
   5   9   4        5.27       16.14      3.69 o 
   6   9   4        4.39       15.30      8.27 o 
  -7  10   4        6.55        8.30      5.59 o 
  -6  10   4        3.96        2.84      2.61 o 
  -5  10   4       48.23       43.76      3.48 o 
  -4  10   4       98.70       86.90      4.68 o 
  -3  10   4        3.47        4.13      1.00 o 
  -2  10   4       15.87       16.00      1.55 o 
  -1  10   4      121.82      127.42      4.01 o 
   0  10   4        0.02        1.76      0.86 o 
   1  10   4       12.57       20.96      2.16 o 
   2  10   4      128.91      122.96      3.89 o 
   3  10   4       66.65       70.56      5.50 o 
   4  10   4       41.83       37.73      5.32 o 
   5  10   4        0.74       -2.39      2.69 o 
   6  10   4       14.06       13.48      4.21 o 
  -7  11   4        0.18        2.78      4.88 o 
  -6  11   4       49.25       39.52      5.18 o 
  -5  11   4        0.96       -1.40      1.80 o 
  -4  11   4       24.99       25.94      1.96 o 
  -3  11   4       60.66       57.37      2.49 o 
  -2  11   4       14.30       14.67      1.48 o 
  -1  11   4        3.68        3.14      1.16 o 
   0  11   4        1.70        1.40      1.14 o 
   1  11   4        2.79        2.29      0.96 o 
   2  11   4       84.59       78.55      3.82 o 
   3  11   4       10.07       13.45      2.67 o 
   4  11   4        0.76        2.07      2.46 o 
   5  11   4        4.95        4.31      2.88 o 
   6  11   4        2.98        6.29      3.81 o 
  -7  12   4        7.53        1.39      4.62 o 
  -6  12   4       24.08       23.99      4.50 o 
  -5  12   4        7.85        7.30      2.75 o 
  -4  12   4       82.80       79.33      3.40 o 
  -3  12   4        0.81        6.49      1.34 o 
  -2  12   4       51.43       54.86      2.42 o 
  -1  12   4       61.78       61.56      3.72 o 
   0  12   4        0.51        1.47      0.99 o 
   1  12   4       81.49       75.84      2.91 o 
   2  12   4      831.37      822.75     24.38 o 
   3  12   4      160.33      146.26      7.81 o 
   4  12   4        1.00       -0.76      1.98 o 
   5  12   4       14.32       10.13      3.49 o 
   6  12   4        0.56       -0.05      2.70 o 
  -7  13   4        2.69       -1.21      4.32 o 
  -6  13   4       28.47       26.38      4.21 o 
  -5  13   4        1.75        2.40      2.41 o 
  -4  13   4        0.00        1.12      1.28 o 
  -3  13   4      159.04      160.97      5.43 o 
  -2  13   4       46.45       44.93      2.49 o 
  -1  13   4        9.22        8.66      1.56 o 
   0  13   4      214.67      213.36      5.33 o 
   1  13   4        2.33        3.77      1.14 o 
   2  13   4      280.81      256.68     10.29 o 
   3  13   4       56.89       49.11      4.19 o 
   4  13   4        0.64        3.23      2.42 o 
   5  13   4        2.53        1.67      2.51 o 
   6  13   4        1.47        9.82      4.63 o 
  -6  14   4        1.08       -2.99      2.99 o 
  -5  14   4        0.35       -0.81      2.09 o 
  -4  14   4       35.62       32.99      2.47 o 
  -3  14   4       43.29       36.11      2.33 o 
  -2  14   4        2.79        1.43      1.20 o 
  -1  14   4       28.29       26.81      2.04 o 
   0  14   4      128.37      123.74      3.96 o 
   1  14   4        0.56        0.58      1.22 o 
   2  14   4       41.93       46.45      4.42 o 
   3  14   4       23.73       19.61      3.33 o 
   4  14   4        9.41       12.85      3.45 o 
   5  14   4        1.27       -0.18      2.68 o 
   6  14   4        0.20        3.09      3.64 o 
  -6  15   4        0.20       -0.48      3.15 o 
  -5  15   4        5.30        3.87      2.58 o 
  -4  15   4        1.42       -2.09      2.09 o 
  -3  15   4       70.13       65.56      3.39 o 
  -2  15   4       19.12       22.77      2.13 o 
  -1  15   4       16.24       22.76      1.98 o 
   0  15   4      383.01      387.28      9.11 o 
   1  15   4       62.19       58.52      4.21 o 
   2  15   4       64.46       52.87      4.68 o 
   3  15   4      105.54      101.45      6.41 o 
   4  15   4       20.00       21.43      3.85 o 
   5  15   4        4.04       11.51      4.77 o 
  -6  16   4       12.85       21.83      7.13 o 
  -5  16   4        1.52       -2.72      2.72 o 
  -4  16   4       58.56       53.59      4.50 o 
  -3  16   4        1.21        1.30      1.43 o 
  -2  16   4       85.72       87.41      4.34 o 
  -1  16   4        5.97       10.37      1.86 o 
   0  16   4       80.39       66.49      3.05 o 
   1  16   4        0.01        2.95      1.97 o 
   2  16   4       61.34       55.02      4.78 o 
   3  16   4      115.44      102.86      6.65 o 
   4  16   4        0.43        1.68      2.51 o 
   5  16   4        1.82        0.74      2.96 o 
  -6  17   4        2.88        3.74      4.38 o 
  -5  17   4        0.83        0.57      2.30 o 
  -4  17   4       45.99       46.22      4.45 o 
  -3  17   4       35.45       35.12      3.25 o 
  -2  17   4        0.22       -1.52      1.52 o 
  -1  17   4       40.97       35.25      2.57 o 
   0  17   4       58.87       61.33      2.96 o 
   1  17   4        8.92        9.07      3.42 o 
   2  17   4        1.71        2.69      2.73 o 
   3  17   4        0.92        0.27      2.85 o 
   4  17   4       10.70       11.60      4.86 o 
   5  17   4        1.12        0.43      2.68 o 
  -5  18   4        7.50        4.22      3.29 o 
  -4  18   4       17.97       18.66      3.74 o 
  -3  18   4       13.55       16.14      2.58 o 
  -2  18   4        0.98        4.87      1.76 o 
  -1  18   4       37.72       39.02      2.69 o 
   0  18   4        0.01       -0.01      1.46 o 
   1  18   4        0.05        2.67      2.16 o 
   2  18   4        0.47        0.59      1.98 o 
   3  18   4       48.24       48.94      5.08 o 
   4  18   4       23.40       16.44      4.27 o 
   5  18   4        0.07        1.11      2.95 o 
  -5  19   4        1.04        0.32      2.83 o 
  -4  19   4        6.56        7.82      3.03 o 
  -3  19   4        4.16        8.08      3.09 o 
  -2  19   4       15.11       15.54      2.37 o 
  -1  19   4       10.59        9.18      1.92 o 
   0  19   4       55.56       62.17      4.05 o 
   1  19   4        2.11       -2.04      2.04 o 
   2  19   4        0.80        0.49      2.21 o 
   3  19   4        5.82        3.29      2.71 o 
   4  19   4       24.31       22.33      4.62 o 
  -5  20   4       16.94       11.22      4.97 o 
  -4  20   4        1.07        3.26      3.06 o 
  -3  20   4       69.31       65.83      4.87 o 
  -2  20   4      135.46      142.28      6.99 o 
  -1  20   4       11.22        9.61      2.19 o 
   0  20   4        0.70        1.96      1.98 o 
   1  20   4       14.16       14.52      3.16 o 
   2  20   4        0.01       -0.84      2.33 o 
   3  20   4        0.17       -0.87      2.52 o 
   4  20   4        0.41       -0.25      4.58 o 
  -4  21   4        0.58        1.53      2.81 o 
  -3  21   4        3.51        0.71      2.39 o 
  -2  21   4        1.86        3.54      3.18 o 
  -1  21   4        2.90        0.93      1.60 o 
   0  21   4       22.00       21.75      3.35 o 
   1  21   4        1.05        2.58      2.21 o 
   2  21   4        0.08       -0.12      2.33 o 
   3  21   4        0.81        5.03      3.27 o 
  -4  22   4        5.00        4.78      3.90 o 
  -3  22   4        0.01        0.83      2.63 o 
  -2  22   4      102.17      113.80      7.01 o 
  -1  22   4        5.38        2.76      3.11 o 
   0  22   4        8.35        6.86      2.64 o 
   1  22   4        0.29        1.60      2.23 o 
   2  22   4        0.96        4.41      2.95 o 
   3  22   4        1.16        1.06      2.94 o 
  -3  23   4        0.32       -1.78      3.05 o 
  -2  23   4       31.98       27.54      5.54 o 
  -1  23   4        1.49        1.11      4.73 o 
   0  23   4       14.91       10.49      3.40 o 
   1  23   4        0.38        3.03      2.69 o 
   2  23   4        4.41        2.04      2.90 o 
  -3  24   4        0.62       -1.84      4.24 o 
  -2  24   4        3.70        2.48      3.87 o 
  -1  24   4        0.46        6.36      8.74 o 
   0  24   4        0.50        2.49      2.90 o 
   1  24   4        3.51        2.58      3.02 o 
   2  24   4        1.53       -0.61      2.64 o 
  -1  25   4       11.70       25.83      7.79 o 
   0  25   4        0.00        1.48      2.97 o 
   1  25   4       14.03        9.32      4.03 o 
  -7   0   5        2.46        2.36      3.64 o 
  -5   0   5        6.34       18.36     15.05 o 
  -3   0   5       67.15       63.71      9.09 o 
  -1   0   5      497.27      546.57     11.91 o 
   1   0   5        1.22        1.88      1.26 o 
   3   0   5       42.36       37.44      4.09 o 
   5   0   5       66.96       66.21      8.42 o 
  -7   1   5        1.31        7.42      6.23 o 
  -6   1   5        0.26        1.17      1.97 o 
  -5   1   5      184.52      162.56      7.29 o 
  -4   1   5      420.70      399.96     12.13 o 
  -3   1   5        0.23       10.19      3.35 o 
  -2   1   5       78.80       70.85      3.77 o 
  -1   1   5      207.05      210.25      3.54 o 
   0   1   5       52.70       89.32      2.89 o 
   1   1   5      739.89      789.42     13.78 o 
   2   1   5       50.53       63.03      2.36 o 
   3   1   5       35.09       28.88      1.87 o 
   4   1   5       17.09       18.57      1.79 o 
   5   1   5       54.44       55.09      4.84 o 
   6   1   5        2.02        3.26      3.05 o 
  -7   2   5       11.68        9.34      3.45 o 
  -6   2   5       24.58       30.18      4.16 o 
  -5   2   5        3.49        6.61      2.22 o 
  -4   2   5      372.23      343.70     11.17 o 
  -3   2   5      280.37      264.28     18.10 o 
  -2   2   5      174.48      178.38      5.82 o 
  -1   2   5      173.31      191.85      3.44 o 
   0   2   5      227.64      216.74      4.39 o 
   1   2   5       33.16       31.54      1.81 o 
   2   2   5      596.10      589.21     11.52 o 
   3   2   5       18.20       19.41      2.25 o 
   4   2   5       37.75       47.81      3.23 o 
   5   2   5       29.32       36.38      4.12 o 
   6   2   5       56.61       64.59      8.29 o 
  -7   3   5        8.30       15.85      3.85 o 
  -6   3   5       27.69       30.16      3.74 o 
  -5   3   5      237.89      245.65      9.93 o 
  -4   3   5        3.91        4.90      2.04 o 
  -3   3   5      102.48       93.63      2.82 o 
  -2   3   5      174.08      200.43      6.06 o 
  -1   3   5      960.19      988.04     14.84 o 
   0   3   5       41.92       50.21      2.15 o 
   1   3   5        8.67        7.00      1.10 o 
   2   3   5        3.53        3.33      1.02 o 
   3   3   5      186.17      172.90      7.50 o 
   4   3   5       56.57       52.86      3.56 o 
   5   3   5        1.70        3.41      1.98 o 
   6   3   5        1.60        4.77      3.84 o 
  -7   4   5        0.48       -2.77      3.09 o 
  -6   4   5        0.02        4.50      2.65 o 
  -5   4   5       42.25       38.56      5.60 o 
  -4   4   5      177.21      157.89      7.45 o 
  -3   4   5        5.67        4.23      1.09 o 
  -2   4   5        9.49       13.18      1.62 o 
  -1   4   5        0.35        2.34      0.69 o 
   0   4   5       75.74       82.47      2.39 o 
   1   4   5      127.01      136.93      3.37 o 
   2   4   5        0.25        4.40      1.79 o 
   3   4   5       76.34       70.77      3.82 o 
   4   4   5       80.85       75.78      5.53 o 
   5   4   5        3.90        3.27      1.86 o 
   6   4   5        4.15        1.91      3.56 o 
  -7   5   5        5.14       13.57      3.78 o 
  -6   5   5       13.10       15.16      3.07 o 
  -5   5   5      226.53      195.98      7.16 o 
  -4   5   5        0.00        1.35      1.23 o 
  -3   5   5       61.47       61.33      2.68 o 
  -2   5   5      143.37      122.21      3.50 o 
  -1   5   5      301.14      285.67      6.17 o 
   0   5   5       12.91       26.89      1.49 o 
   1   5   5       14.57       19.16      1.27 o 
   2   5   5       37.80       36.82      2.65 o 
   3   5   5       36.38       39.71      2.97 o 
   4   5   5       37.13       35.24      3.01 o 
   5   5   5       74.13       73.19      6.97 o 
   6   5   5        8.18       12.02      4.70 o 
  -7   6   5        0.16        1.94      2.64 o 
  -6   6   5        5.17        5.49      2.50 o 
  -5   6   5       18.04       16.97      2.42 o 
  -4   6   5       52.69       60.19      3.21 o 
  -3   6   5       45.98       50.84      2.58 o 
  -2   6   5      125.43      141.48      4.08 o 
  -1   6   5        0.54        4.30      0.85 o 
   0   6   5       25.17       23.17      1.34 o 
   1   6   5        2.19        5.23      1.82 o 
   2   6   5       26.09       27.06      2.13 o 
   3   6   5       63.37       68.53      5.51 o 
   4   6   5       51.88       50.89      5.12 o 
   5   6   5        1.66        0.45      2.34 o 
   6   6   5        2.26        0.43      3.28 o 
  -7   7   5       20.70       21.80      5.22 o 
  -6   7   5       23.61       30.51      3.86 o 
  -5   7   5      525.09      495.31     16.23 o 
  -4   7   5       81.22       76.03      3.60 o 
  -3   7   5       24.36       28.20      2.09 o 
  -2   7   5        0.02       -0.42      0.59 o 
  -1   7   5        1.64        3.14      1.11 o 
   0   7   5       31.37       26.42      1.56 o 
   1   7   5       21.43       25.21      1.51 o 
   2   7   5        4.85        4.96      1.42 o 
   3   7   5       10.21        8.10      1.85 o 
   4   7   5       72.25       68.00      4.64 o 
   5   7   5        1.31        2.34      2.93 o 
   6   7   5        3.98        6.06      3.15 o 
  -7   8   5       10.65        7.72      4.20 o 
  -6   8   5       13.95       16.08      3.49 o 
  -5   8   5       99.07      108.67      5.58 o 
  -4   8   5        2.11        2.82      1.55 o 
  -3   8   5       92.33      109.00      4.22 o 
  -2   8   5       45.99       47.64      3.00 o 
  -1   8   5       38.11       35.16      1.68 o 
   0   8   5      271.29      281.11      6.27 o 
   1   8   5       85.65       86.53      2.56 o 
   2   8   5       16.23       16.92      1.91 o 
   3   8   5       87.90       81.61      6.22 o 
   4   8   5       84.19       65.70      8.55 o 
   5   8   5       17.48       17.61      4.15 o 
   6   8   5        0.02        0.68      2.71 o 
  -7   9   5        2.53        6.65      4.17 o 
  -6   9   5        1.13        0.94      2.37 o 
  -5   9   5       13.06       16.22      2.46 o 
  -4   9   5       37.48       35.04      2.87 o 
  -3   9   5       53.63       51.18      2.95 o 
  -2   9   5        0.08        1.32      0.77 o 
  -1   9   5       34.24       32.37      1.66 o 
   0   9   5       11.37       15.29      1.38 o 
   1   9   5       52.66       50.66      1.91 o 
   2   9   5       16.27       19.80      2.15 o 
   3   9   5       43.24       41.71      4.77 o 
   4   9   5       11.97        5.86      3.58 o 
   5   9   5        2.74        1.22      2.86 o 
   6   9   5        6.11       12.99      5.56 o 
  -7  10   5        9.81       13.50      5.83 o 
  -6  10   5       18.66       25.96      4.92 o 
  -5  10   5        2.13        5.58      3.07 o 
  -4  10   5       84.00       85.30      4.71 o 
  -3  10   5      283.13      284.90      8.75 o 
  -2  10   5        2.47        2.65      1.00 o 
  -1  10   5      217.80      238.34      5.79 o 
   0  10   5        1.06        0.38      1.06 o 
   1  10   5      377.56      368.15     10.09 o 
   2  10   5        4.64       11.95      2.10 o 
   3  10   5       25.87       29.38      3.51 o 
   4  10   5        0.37        1.92      2.45 o 
   5  10   5        0.01       -0.54      2.41 o 
   6  10   5        0.03       -2.42      2.96 o 
  -7  11   5        0.02       -1.78      3.37 o 
  -6  11   5        2.61        0.77      2.73 o 
  -5  11   5       24.73       30.24      3.42 o 
  -4  11   5       16.55       21.26      3.84 o 
  -3  11   5       96.90      104.33      4.57 o 
  -2  11   5       24.72       23.35      2.17 o 
  -1  11   5        0.36        1.36      1.31 o 
   0  11   5       53.11       52.39      2.31 o 
   1  11   5      160.50      148.47      5.42 o 
   2  11   5      137.62      121.64      4.58 o 
   3  11   5       62.61       51.27      7.05 o 
   4  11   5        6.87       11.28      4.28 o 
   5  11   5        0.93        0.67      2.93 o 
   6  11   5        3.80        7.16      3.79 o 
  -6  12   5       10.77        9.44      4.27 o 
  -5  12   5       25.11       21.57      2.93 o 
  -4  12   5        0.45        0.70      1.40 o 
  -3  12   5      112.14      110.02      4.96 o 
  -2  12   5       29.19       20.16      1.81 o 
  -1  12   5      259.01      255.72      6.81 o 
   0  12   5        0.00        1.01      1.16 o 
   1  12   5      200.49      194.10      5.98 o 
   2  12   5       50.49       65.10      6.87 o 
   3  12   5        9.20       12.57      2.76 o 
   4  12   5        7.62       10.92      3.02 o 
   5  12   5        0.23       -1.18      2.58 o 
  -6  13   5        0.37        4.02      8.18 o 
  -5  13   5        2.96        0.65      2.44 o 
  -4  13   5        3.29        3.15      1.85 o 
  -3  13   5       29.74       39.95      3.42 o 
  -2  13   5       33.99       36.01      2.42 o 
  -1  13   5       92.65       79.61      4.37 o 
   0  13   5       14.65       10.62      1.72 o 
   1  13   5       18.80       18.47      1.92 o 
   2  13   5       39.26       41.99      3.65 o 
   3  13   5        8.78        9.86      2.76 o 
   4  13   5        1.56        2.75      2.54 o 
   5  13   5        0.10       11.25      5.61 o 
  -6  14   5       24.31       19.77      5.78 o 
  -5  14   5        1.60        4.83      2.59 o 
  -4  14   5       45.22       45.19      3.82 o 
  -3  14   5        6.94        8.97      2.15 o 
  -2  14   5        0.68        0.63      1.87 o 
  -1  14   5       10.60       10.58      1.69 o 
   0  14   5      165.98      147.62      4.50 o 
   1  14   5        2.72        1.84      1.36 o 
   2  14   5       48.34       31.18      4.46 o 
   3  14   5        6.82       11.07      3.29 o 
   4  14   5        2.37        3.10      3.59 o 
   5  14   5        0.09        4.41      4.94 o 
  -6  15   5        9.26        8.66      5.03 o 
  -5  15   5       33.73       42.20      4.96 o 
  -4  15   5       60.93       57.41      4.10 o 
  -3  15   5       18.31       21.44      3.51 o 
  -2  15   5      129.41      138.57      5.10 o 
  -1  15   5      153.15      153.00      4.96 o 
   0  15   5       16.74       16.95      1.71 o 
   1  15   5       37.56       37.39      3.59 o 
   2  15   5       11.08       15.40      3.83 o 
   3  15   5        0.73        4.53      3.66 o 
   4  15   5        1.46       -2.02      3.18 o 
   5  15   5        0.00        3.19      3.09 o 
  -6  16   5        0.29        3.54      4.75 o 
  -5  16   5        9.60       13.58      3.65 o 
  -4  16   5      116.76       95.99      6.16 o 
  -3  16   5        0.11        3.54      2.15 o 
  -2  16   5        4.38        4.30      1.66 o 
  -1  16   5      230.32      221.29      7.11 o 
   0  16   5        7.61       11.61      2.31 o 
   1  16   5        2.05        5.87      2.36 o 
   2  16   5        3.03        7.53      2.54 o 
   3  16   5       60.62       61.25      7.80 o 
   4  16   5        1.34        3.77      3.31 o 
   5  16   5        0.39       -0.54      2.91 o 
  -5  17   5        1.78        2.63      3.49 o 
  -4  17   5        2.68        6.10      2.89 o 
  -3  17   5        0.03       -1.99      1.99 o 
  -2  17   5       22.34       25.71      2.66 o 
  -1  17   5       27.93       26.94      2.61 o 
   0  17   5       10.27        8.44      1.97 o 
   1  17   5       23.41       25.20      3.38 o 
   2  17   5        7.59        9.17      2.78 o 
   3  17   5      101.05       89.70      7.24 o 
   4  17   5        0.48       -2.18      3.20 o 
  -5  18   5        8.91        5.29      3.45 o 
  -4  18   5        0.03        2.12      2.59 o 
  -3  18   5       30.31       28.10      4.03 o 
  -2  18   5        6.94       10.38      2.18 o 
  -1  18   5       19.78       25.79      2.53 o 
   0  18   5        7.87        8.81      2.37 o 
   1  18   5        0.39       -0.97      2.03 o 
   2  18   5        1.44        7.20      2.72 o 
   3  18   5       25.39       26.64      4.28 o 
   4  18   5        1.40        1.34      3.08 o 
  -5  19   5        5.99       10.96      4.42 o 
  -4  19   5       14.60       16.95      3.98 o 
  -3  19   5       59.19       63.53      5.89 o 
  -2  19   5        8.00       10.60      2.22 o 
  -1  19   5       15.11       19.62      2.66 o 
   0  19   5        9.22       11.27      3.56 o 
   1  19   5        7.23        4.51      2.60 o 
   2  19   5        6.92        5.40      2.84 o 
   3  19   5        9.53       15.75      7.68 o 
   4  19   5        3.87        6.96      3.66 o 
  -4  20   5        0.54        1.83      3.59 o 
  -3  20   5       39.15       44.13      7.30 o 
  -2  20   5        6.54        5.73      3.79 o 
  -1  20   5       45.26       42.08      3.44 o 
   0  20   5        2.55        3.57      2.28 o 
   1  20   5        0.05        0.21      2.04 o 
   2  20   5        7.82        7.89      3.19 o 
   3  20   5        3.88        5.38      3.35 o 
  -4  21   5        2.14        4.01      3.31 o 
  -3  21   5        7.66        6.28      3.78 o 
  -2  21   5        0.00       -1.21      2.69 o 
  -1  21   5        1.33        1.73      2.31 o 
   0  21   5        3.71        1.34      2.41 o 
   1  21   5        6.19       12.57      4.86 o 
   2  21   5        1.12        0.77      2.39 o 
   3  21   5        4.59        5.78      3.65 o 
  -3  22   5       12.91        5.94      3.17 o 
  -2  22   5       26.60       37.98      6.03 o 
  -1  22   5        0.60        1.11      2.95 o 
   0  22   5        0.35        1.14      2.51 o 
   1  22   5        0.95       -0.52      2.19 o 
   2  22   5        1.78        1.61      2.60 o 
  -3  23   5        0.01       -2.32      3.49 o 
  -2  23   5        0.20       -4.72      4.72 o 
  -1  23   5        5.14        2.37      4.69 o 
   0  23   5        1.65        0.27      2.22 o 
   1  23   5       19.85       26.00      4.41 o 
   2  23   5        0.05       -1.00      2.75 o 
  -2  24   5       23.53       20.04      6.62 o 
  -1  24   5        3.37        4.30      4.06 o 
   0  24   5        3.59       12.95      4.73 o 
   1  24   5        5.96        7.15      3.37 o 
  -6   0   6        4.93        8.63      4.32 o 
  -4   0   6      130.53      107.38      8.35 o 
  -2   0   6       13.11       12.81      2.61 o 
   0   0   6       11.52       12.30      2.50 o 
   2   0   6       38.92       44.61      3.86 o 
   4   0   6      100.39       93.19      8.45 o 
   6   0   6       32.37       42.28     11.33 o 
  -7   1   6        2.70        4.61      3.21 o 
  -6   1   6        9.70       14.25      3.36 o 
  -5   1   6        2.49        5.46      2.30 o 
  -4   1   6      209.78      218.30      8.59 o 
  -3   1   6       81.08       64.80      3.84 o 
  -2   1   6        5.89        7.66      1.46 o 
  -1   1   6      225.71      244.52      4.96 o 
   0   1   6      331.60      334.03      6.86 o 
   1   1   6       27.34       32.44      1.83 o 
   2   1   6       41.81       40.55      2.52 o 
   3   1   6       12.48       14.02      1.65 o 
   4   1   6       38.28       35.91      3.17 o 
   5   1   6       29.39       27.97      4.58 o 
   6   1   6        2.12        8.07      5.66 o 
  -7   2   6       15.77       20.53      4.12 o 
  -6   2   6       26.29       31.78      4.49 o 
  -5   2   6       71.85       80.59      5.25 o 
  -4   2   6       49.14       43.83      4.51 o 
  -3   2   6       86.94       81.37      4.51 o 
  -2   2   6       20.88       24.93      4.50 o 
  -1   2   6       69.49       69.67      2.20 o 
   0   2   6       92.93       87.61      2.91 o 
   1   2   6        1.67        1.55      1.04 o 
   2   2   6        5.37        6.95      1.31 o 
   3   2   6       59.69       56.42      3.64 o 
   4   2   6        2.10        2.08      1.79 o 
   5   2   6        0.47       -1.58      2.78 o 
   6   2   6        5.70        1.54      5.12 o 
  -7   3   6        0.15        2.68      3.06 o 
  -6   3   6       31.90       29.41      3.98 o 
  -5   3   6       79.99       72.79      5.36 o 
  -4   3   6      832.34      848.36     26.02 o 
  -3   3   6      147.32      150.46      5.98 o 
  -2   3   6      120.28      115.09      3.68 o 
  -1   3   6       24.31       20.57      2.13 o 
   0   3   6      427.38      432.51      8.78 o 
   1   3   6       55.90       63.99      3.64 o 
   2   3   6        4.05        7.26      1.34 o 
   3   3   6       53.03       58.40      3.69 o 
   4   3   6        2.81        2.44      1.92 o 
   5   3   6       86.30       83.44      6.71 o 
   6   3   6       18.66       14.54      5.35 o 
  -7   4   6        0.02        1.44      2.83 o 
  -6   4   6        1.30       -0.19      2.35 o 
  -5   4   6        9.67       23.30      3.69 o 
  -4   4   6      138.43      148.27      7.22 o 
  -3   4   6       52.24       44.58      2.10 o 
  -2   4   6       14.06       21.01      1.62 o 
  -1   4   6        6.03        4.80      0.89 o 
   0   4   6      225.81      243.31      5.55 o 
   1   4   6       52.78       62.41      2.54 o 
   2   4   6       41.60       43.94      2.75 o 
   3   4   6       65.18       65.15      3.78 o 
   4   4   6        5.54        4.48      2.82 o 
   5   4   6       16.62        8.79      3.34 o 
   6   4   6        0.01       -2.76      3.94 o 
  -7   5   6       15.58       11.22      3.86 o 
  -6   5   6        7.31        3.42      2.40 o 
  -5   5   6        1.77        0.47      2.17 o 
  -4   5   6        0.05       -1.76      1.89 o 
  -3   5   6       37.12       36.01      3.21 o 
  -2   5   6        3.38        4.60      1.22 o 
  -1   5   6        5.94        9.52      2.55 o 
   0   5   6        3.60        6.30      1.25 o 
   1   5   6        0.96        1.24      1.55 o 
   2   5   6      178.19      172.09      6.16 o 
   3   5   6        1.37        0.21      1.38 o 
   4   5   6       21.92       25.21      3.14 o 
   5   5   6        0.14        0.63      2.18 o 
   6   5   6        3.50        0.53      3.68 o 
  -7   6   6       10.59       14.42      5.76 o 
  -6   6   6        0.49        2.65      2.49 o 
  -5   6   6       20.29       30.97      3.81 o 
  -4   6   6       24.10       30.33      3.50 o 
  -3   6   6        3.57        0.78      1.37 o 
  -2   6   6      374.23      373.15      9.72 o 
  -1   6   6       23.72       28.15      2.02 o 
   0   6   6      111.07      120.08      4.06 o 
   1   6   6        0.00       -0.77      0.97 o 
   2   6   6        5.18        4.86      2.79 o 
   3   6   6        0.81        2.35      1.73 o 
   4   6   6      113.81      100.39      5.56 o 
   5   6   6        2.94        4.65      2.97 o 
   6   6   6        0.55        1.65      4.35 o 
  -7   7   6        0.07        3.76      3.87 o 
  -6   7   6       31.79       24.81      4.89 o 
  -5   7   6        0.08        1.29      2.09 o 
  -4   7   6      334.50      310.92     10.76 o 
  -3   7   6        2.31        3.30      1.44 o 
  -2   7   6       11.12       14.57      1.90 o 
  -1   7   6       19.76       25.56      2.48 o 
   0   7   6      294.53      292.93      8.38 o 
   1   7   6        0.06        1.09      1.29 o 
   2   7   6      160.71      152.77      5.86 o 
   3   7   6       47.50       42.98      3.48 o 
   4   7   6        3.04        2.58      2.73 o 
   5   7   6        7.95        7.58      3.57 o 
   6   7   6        0.44        5.23      7.48 o 
  -7   8   6        1.49        3.29      3.97 o 
  -6   8   6        8.38       11.14      4.24 o 
  -5   8   6       24.04       22.11      3.41 o 
  -4   8   6        6.18        6.73      1.82 o 
  -3   8   6      134.56      130.17      6.08 o 
  -2   8   6      131.32      124.26      4.83 o 
  -1   8   6      287.14      257.89      6.10 o 
   0   8   6       35.26       32.93      2.08 o 
   1   8   6       50.66       49.53      2.22 o 
   2   8   6       28.39       31.40      4.21 o 
   3   8   6        9.65        9.93      2.24 o 
   4   8   6       14.37       13.66      3.34 o 
   5   8   6        2.36        4.45      2.86 o 
  -7   9   6        0.00        2.79      3.84 o 
  -6   9   6        1.72        2.05      2.41 o 
  -5   9   6       20.67       17.29      3.32 o 
  -4   9   6        0.44       -0.43      1.93 o 
  -3   9   6       12.23       19.09      2.31 o 
  -2   9   6       36.75       34.52      2.58 o 
  -1   9   6        3.28        3.22      1.25 o 
   0   9   6       99.93       99.39      3.64 o 
   1   9   6       94.07       86.02      3.98 o 
   2   9   6       14.25       18.10      2.42 o 
   3   9   6       27.55       21.19      2.68 o 
   4   9   6        1.03       -0.51      2.15 o 
   5   9   6        1.86        2.50      3.14 o 
  -6  10   6        5.22        5.07      3.72 o 
  -5  10   6        4.90        6.31      2.79 o 
  -4  10   6       41.53       35.92      3.43 o 
  -3  10   6       28.37       33.96      4.86 o 
  -2  10   6       86.86       78.27      3.87 o 
  -1  10   6       71.58       71.33      4.41 o 
   0  10   6       80.24       84.95      3.29 o 
   1  10   6       39.21       28.57      2.48 o 
   2  10   6        9.62        8.07      2.07 o 
   3  10   6        1.55       -1.25      2.00 o 
   4  10   6        0.32        0.94      2.36 o 
   5  10   6        9.46        6.66      3.58 o 
  -6  11   6        4.70        7.39      4.18 o 
  -5  11   6        1.80        2.59      2.24 o 
  -4  11   6      426.78      417.82     13.42 o 
  -3  11   6       24.04       21.83      2.47 o 
  -2  11   6      136.77      143.54      6.01 o 
  -1  11   6       47.16       39.08      2.41 o 
   0  11   6      441.81      443.76     10.57 o 
   1  11   6       48.39       50.13      3.24 o 
   2  11   6        2.79        2.92      1.64 o 
   3  11   6        0.82        6.95      4.58 o 
   4  11   6        0.67        3.53      5.10 o 
   5  11   6        2.87       14.42      6.31 o 
  -6  12   6       15.75       10.12      4.87 o 
  -5  12   6        6.89        2.20      2.49 o 
  -4  12   6        0.54        1.64      2.45 o 
  -3  12   6      154.85      138.49      5.96 o 
  -2  12   6       87.42       94.89      4.59 o 
  -1  12   6        1.54        1.93      1.27 o 
   0  12   6      338.49      307.48      8.88 o 
   1  12   6        3.32        8.47      2.91 o 
   2  12   6        0.05        1.23      1.96 o 
   3  12   6        0.40        0.58      2.21 o 
   4  12   6        0.43        4.24      3.90 o 
   5  12   6        0.71        3.01      4.37 o 
  -6  13   6        7.66        9.28      5.64 o 
  -5  13   6        0.20        1.91      2.66 o 
  -4  13   6        5.10        7.83      4.02 o 
  -3  13   6       29.64       30.14      3.38 o 
  -2  13   6       50.89       39.97      3.34 o 
  -1  13   6        1.11        2.73      1.38 o 
   0  13   6       23.82       23.00      2.08 o 
   1  13   6        7.70        6.47      2.06 o 
   2  13   6        0.02        2.51      2.47 o 
   3  13   6        0.62       -1.67      2.35 o 
   4  13   6        5.55        3.83      3.13 o 
   5  13   6        0.11       -0.07      2.82 o 
  -6  14   6        0.50        5.90      3.66 o 
  -5  14   6        5.67       -0.27      2.49 o 
  -4  14   6        8.24       11.04      3.03 o 
  -3  14   6      168.33      166.19      7.61 o 
  -2  14   6        0.42        1.10      1.53 o 
  -1  14   6       36.51       35.43      2.61 o 
   0  14   6        3.07        5.56      2.35 o 
   1  14   6       30.65       27.02      2.58 o 
   2  14   6       13.07       13.98      3.08 o 
   3  14   6        0.38        6.89      2.93 o 
   4  14   6        0.06        4.66      3.37 o 
   5  14   6        0.50        7.59      4.59 o 
  -5  15   6        9.70       15.66      5.43 o 
  -4  15   6       53.55       49.58      4.47 o 
  -3  15   6        0.03        1.43      2.05 o 
  -2  15   6       14.10       15.05      2.80 o 
  -1  15   6        1.83        0.77      1.23 o 
   0  15   6       10.67       15.96      2.17 o 
   1  15   6       39.12       40.00      4.29 o 
   2  15   6        4.44        9.05      3.12 o 
   3  15   6       11.14        7.02      3.08 o 
   4  15   6        1.61        3.70      4.79 o 
  -5  16   6        0.03        3.77      3.80 o 
  -4  16   6       12.29       10.58      3.47 o 
  -3  16   6       45.53       46.16      3.88 o 
  -2  16   6        0.71        1.11      1.66 o 
  -1  16   6       13.04        8.41      2.36 o 
   0  16   6      110.71      102.87      5.19 o 
   1  16   6        0.01        0.74      2.26 o 
   2  16   6       36.87       44.85      4.91 o 
   3  16   6       28.35       29.92      4.37 o 
   4  16   6        0.72        1.92      2.83 o 
  -5  17   6       10.54        7.63      3.89 o 
  -4  17   6        0.37        4.42      2.90 o 
  -3  17   6        0.08       -0.18      1.87 o 
  -2  17   6       41.39       40.35      3.46 o 
  -1  17   6        0.22       -1.76      1.76 o 
   0  17   6       20.56       10.51      2.00 o 
   1  17   6        0.07        4.47      3.52 o 
   2  17   6        9.74       10.48      3.31 o 
   3  17   6        5.14        2.45      3.03 o 
   4  17   6        0.77        1.57      3.21 o 
  -5  18   6        9.67        6.03      4.34 o 
  -4  18   6        0.04        1.04      2.65 o 
  -3  18   6        0.00       -0.90      2.30 o 
  -2  18   6        1.12        4.82      2.46 o 
  -1  18   6       17.13       24.67      2.80 o 
   0  18   6        0.00        1.23      2.08 o 
   1  18   6        2.32        2.44      2.58 o 
   2  18   6        0.12        6.02      5.30 o 
   3  18   6       20.45       23.49      6.27 o 
  -4  19   6        0.05       -0.54      3.24 o 
  -3  19   6       11.16       11.34      4.35 o 
  -2  19   6        6.49        5.95      2.43 o 
  -1  19   6       19.47       18.98      2.89 o 
   0  19   6       15.53       19.08      3.32 o 
   1  19   6        0.00        1.40      2.36 o 
   2  19   6       38.54       52.49      5.50 o 
   3  19   6       14.79        7.59      3.55 o 
  -4  20   6        0.74       -1.15      3.05 o 
  -3  20   6        1.70       -0.36      2.41 o 
  -2  20   6        0.02       -0.12      2.00 o 
  -1  20   6        2.81        5.00      3.10 o 
   0  20   6        1.82        0.13      2.04 o 
   1  20   6        0.68        0.12      2.42 o 
   2  20   6        5.10        9.36      3.48 o 
   3  20   6        5.23        6.08      3.82 o 
  -3  21   6        3.11       -1.00      2.83 o 
  -2  21   6        2.05       -3.00      3.67 o 
  -1  21   6        0.15        5.43      3.38 o 
   0  21   6        0.66        2.19      2.77 o 
   1  21   6        4.97        3.69      3.03 o 
   2  21   6        0.95       -2.86      2.86 o 
  -2  22   6       13.07        6.11      4.31 o 
  -1  22   6        6.03        6.65      4.26 o 
   0  22   6        1.07       -1.73      2.49 o 
   1  22   6        1.68        3.81      3.51 o 
  -1  23   6        0.68        3.68      4.33 o 
   0  23   6        4.65        2.37      4.27 o 
  -7   0   7       22.12       23.18     14.43 o 
  -5   0   7        6.68        6.20      3.68 o 
  -3   0   7      386.26      395.01     18.94 o 
  -1   0   7        0.05        0.62      1.30 o 
   1   0   7       49.41       48.52      3.69 o 
   3   0   7       24.19       24.59      3.51 o 
   5   0   7        9.05       20.48      7.17 o 
  -7   1   7        0.33        2.04      2.92 o 
  -6   1   7       11.94        9.20      3.37 o 
  -5   1   7      113.39       98.41      6.38 o 
  -4   1   7       67.33       60.49      4.49 o 
  -3   1   7      295.79      284.24     12.67 o 
  -2   1   7        7.87       14.98      3.19 o 
  -1   1   7      300.27      287.98      6.29 o 
   0   1   7       16.47       17.18      2.35 o 
   1   1   7       77.02       77.26      3.30 o 
   2   1   7        5.02        5.10      1.57 o 
   3   1   7        9.15        9.66      1.99 o 
   4   1   7        4.89        5.05      2.96 o 
   5   1   7       43.96       37.07      5.14 o 
  -7   2   7        1.34        5.19      3.27 o 
  -6   2   7       14.21       16.64      3.50 o 
  -5   2   7        6.58        8.25      2.79 o 
  -4   2   7       48.28       50.23      4.12 o 
  -3   2   7      133.33      152.83      9.68 o 
  -2   2   7        7.09       11.86      3.01 o 
  -1   2   7        0.20        2.02      1.26 o 
   0   2   7       57.17       57.60      2.80 o 
   1   2   7        9.81       12.12      2.23 o 
   2   2   7       23.51       27.51      2.36 o 
   3   2   7       23.74       22.49      2.56 o 
   4   2   7        5.24       10.16      3.36 o 
   5   2   7        3.24        2.32      2.80 o 
  -7   3   7       10.35       10.44      3.78 o 
  -6   3   7        6.81       11.60      3.58 o 
  -5   3   7       70.39       73.35      5.93 o 
  -4   3   7      180.98      176.87      8.00 o 
  -3   3   7      405.39      413.96     14.45 o 
  -2   3   7       61.35       53.20      4.24 o 
  -1   3   7       19.59       25.73      2.42 o 
   0   3   7       10.55        9.28      1.82 o 
   1   3   7       65.62       70.08      3.20 o 
   2   3   7        0.99        0.57      1.20 o 
   3   3   7        3.29        1.57      1.74 o 
   4   3   7        0.36       -0.40      1.79 o 
   5   3   7        0.48       -1.62      3.16 o 
  -7   4   7        0.85       -0.77      3.04 o 
  -6   4   7        8.51        7.56      3.27 o 
  -5   4   7       28.78       35.70      4.88 o 
  -4   4   7        6.98       12.92      2.80 o 
  -3   4   7       18.97       29.23      3.81 o 
  -2   4   7       37.88       44.29      3.65 o 
  -1   4   7      185.95      162.74      4.46 o 
   0   4   7      196.80      182.89      7.81 o 
   1   4   7       44.05       54.72      2.89 o 
   2   4   7       33.06       36.65      3.87 o 
   3   4   7        0.02        0.99      1.94 o 
   4   4   7        9.47        6.09      2.53 o 
   5   4   7       14.14       16.48      6.03 o 
  -7   5   7        0.69        0.64      2.94 o 
  -6   5   7        1.22        5.42      3.10 o 
  -5   5   7        0.00        0.71      2.44 o 
  -4   5   7        1.68        4.35      2.68 o 
  -3   5   7        1.83        0.63      2.69 o 
  -2   5   7       84.98       87.56      3.74 o 
  -1   5   7       43.41       42.89      2.16 o 
   0   5   7       26.62       34.51      2.42 o 
   1   5   7      226.95      239.59      6.89 o 
   2   5   7      161.62      165.60      6.64 o 
   3   5   7        1.20       -0.17      1.56 o 
   4   5   7       19.53       14.12      3.38 o 
   5   5   7        1.71        2.08      3.69 o 
  -7   6   7       19.94       25.07      6.23 o 
  -6   6   7        0.01       -2.65      2.65 o 
  -5   6   7       12.55        9.51      2.88 o 
  -4   6   7        5.86        5.37      2.88 o 
  -3   6   7       21.89       21.62      4.93 o 
  -2   6   7      155.51      130.40      4.81 o 
  -1   6   7       21.17       23.55      1.99 o 
   0   6   7       54.69       51.21      2.89 o 
   1   6   7       73.80       77.19      5.05 o 
   2   6   7       10.74       14.45      3.19 o 
   3   6   7       31.00       33.03      3.30 o 
   4   6   7        2.30        1.82      2.91 o 
   5   6   7        0.43        1.62      4.32 o 
  -6   7   7        1.79        0.94      4.21 o 
  -5   7   7       21.17       28.01      3.97 o 
  -4   7   7        5.01       14.07      3.42 o 
  -3   7   7      390.70      375.40     17.80 o 
  -2   7   7       68.05       61.30      4.02 o 
  -1   7   7        6.54        9.05      1.95 o 
   0   7   7        7.92       13.92      1.84 o 
   1   7   7      709.70      675.50     16.77 o 
   2   7   7        0.00        0.15      1.55 o 
   3   7   7        1.81       -1.79      1.79 o 
   4   7   7       24.93       22.84      4.74 o 
   5   7   7        1.26        0.94      3.59 o 
  -6   8   7        1.97        1.57      3.97 o 
  -5   8   7       40.65       35.28      4.23 o 
  -4   8   7        7.11        5.04      2.55 o 
  -3   8   7        3.17        5.18      1.80 o 
  -2   8   7       61.80       58.66      3.45 o 
  -1   8   7       27.89       22.81      1.95 o 
   0   8   7        3.43        5.23      1.46 o 
   1   8   7       34.77       36.68      3.17 o 
   2   8   7       11.82       12.50      2.54 o 
   3   8   7        1.34       -0.36      2.02 o 
   4   8   7       14.95       18.96      5.23 o 
   5   8   7        0.26       -2.60      3.76 o 
  -6   9   7       10.78       11.82      3.78 o 
  -5   9   7        4.02        4.66      2.77 o 
  -4   9   7        2.29        2.69      2.32 o 
  -3   9   7       19.94       22.41      2.70 o 
  -2   9   7       46.36       47.99      3.84 o 
  -1   9   7       29.96       26.62      2.02 o 
   0   9   7       12.50        8.43      1.70 o 
   1   9   7       65.28       59.61      3.64 o 
   2   9   7        0.00        1.80      1.81 o 
   3   9   7        0.53        0.29      2.63 o 
   4   9   7        4.70        6.36      3.00 o 
   5   9   7        1.31        3.57      4.31 o 
  -6  10   7        6.48        9.37      4.25 o 
  -5  10   7        5.06        2.39      2.57 o 
  -4  10   7        0.19       -0.32      1.97 o 
  -3  10   7       53.09       51.46      3.76 o 
  -2  10   7       31.36       28.73      2.70 o 
  -1  10   7       11.55       16.42      2.52 o 
   0  10   7       67.72       69.73      3.86 o 
   1  10   7       46.26       41.39      3.03 o 
   2  10   7       30.61       29.06      3.08 o 
   3  10   7        5.53        7.60      2.88 o 
   4  10   7        0.37       -1.14      2.71 o 
   5  10   7        3.93       14.59     11.21 o 
  -6  11   7        7.52       12.16      4.70 o 
  -5  11   7       32.28       36.08      6.05 o 
  -4  11   7       22.60       31.64      4.25 o 
  -3  11   7      153.94      147.48      6.82 o 
  -2  11   7       27.25       27.98      2.91 o 
  -1  11   7        0.46        3.01      1.58 o 
   0  11   7        1.43        1.03      1.39 o 
   1  11   7       93.47       82.38      4.62 o 
   2  11   7        4.95        2.61      1.84 o 
   3  11   7       18.05       14.14      5.79 o 
   4  11   7        2.42       -0.39      2.30 o 
  -6  12   7       17.72       23.06      6.27 o 
  -5  12   7        5.11       10.85      5.09 o 
  -4  12   7        3.01        6.88      3.11 o 
  -3  12   7       21.51       21.26      3.02 o 
  -2  12   7        3.88        2.59      1.83 o 
  -1  12   7       41.46       37.66      2.62 o 
   0  12   7       98.57       94.36      3.97 o 
   1  12   7        4.63        5.67      1.98 o 
   2  12   7        1.79       -0.26      2.42 o 
   3  12   7        2.47        1.57      2.59 o 
   4  12   7        9.85       13.91      4.26 o 
  -5  13   7        1.20        6.08      3.89 o 
  -4  13   7       43.54       37.33      4.82 o 
  -3  13   7       27.72       31.41      3.54 o 
  -2  13   7       16.89       17.52      2.98 o 
  -1  13   7       35.70       31.62      2.71 o 
   0  13   7        7.58        1.82      1.64 o 
   1  13   7        2.64        0.75      1.50 o 
   2  13   7        0.06        0.21      2.00 o 
   3  13   7        7.11        2.46      3.38 o 
   4  13   7        1.13        3.07      4.68 o 
  -5  14   7        0.54       -4.13      4.13 o 
  -4  14   7        0.80        0.41      2.01 o 
  -3  14   7       23.49       29.60      3.85 o 
  -2  14   7        2.77        5.38      2.95 o 
  -1  14   7        9.27       14.17      3.31 o 
   0  14   7       17.28       18.82      2.57 o 
   1  14   7        5.38       10.41      4.82 o 
   2  14   7        1.36        0.20      1.97 o 
   3  14   7        4.84       15.64      5.61 o 
   4  14   7        2.67        5.23      4.40 o 
  -5  15   7        3.89        5.50      3.97 o 
  -4  15   7        0.21        1.93      2.24 o 
  -3  15   7       39.17       41.18      4.23 o 
  -2  15   7        1.73        4.19      2.28 o 
  -1  15   7       24.22       28.75      6.37 o 
   0  15   7        0.61        2.10      1.61 o 
   1  15   7       21.83       27.05      3.68 o 
   2  15   7       24.48       22.70      3.83 o 
   3  15   7       14.62       18.35      4.65 o 
   4  15   7        1.62        5.74      3.83 o 
  -5  16   7        0.55        3.19      4.30 o 
  -4  16   7        3.50        2.60      3.26 o 
  -3  16   7       51.14       53.43      4.83 o 
  -2  16   7       25.60       31.12      3.38 o 
  -1  16   7       74.80       68.40      6.22 o 
   0  16   7        4.91        3.60      1.97 o 
   1  16   7        4.80        6.44      3.15 o 
   2  16   7       12.02       17.85      4.53 o 
   3  16   7        0.38       -0.56      2.62 o 
  -4  17   7        0.03        0.80      2.93 o 
  -3  17   7        0.07        1.09      2.63 o 
  -2  17   7        3.90        3.87      2.47 o 
  -1  17   7        1.39        0.53      1.97 o 
   0  17   7        8.73        6.02      2.81 o 
   1  17   7        2.71        4.55      3.16 o 
   2  17   7        4.40       14.53      3.96 o 
   3  17   7        1.11        3.63      3.15 o 
  -4  18   7        7.78       11.78      4.75 o 
  -3  18   7        3.50       -0.04      2.58 o 
  -2  18   7       17.39       14.48      3.04 o 
  -1  18   7        0.03        1.99      3.18 o 
   0  18   7        3.59        5.45      2.80 o 
   1  18   7        0.18        4.53      2.79 o 
   2  18   7        2.33        2.70      2.71 o 
  -3  19   7        1.33        6.43      3.27 o 
  -2  19   7       35.83       33.87      4.55 o 
  -1  19   7       12.51       16.14      4.17 o 
   0  19   7        3.85        7.23      3.71 o 
   1  19   7        8.08       14.75      3.90 o 
   2  19   7        0.06       -2.90      3.07 o 
  -3  20   7        0.62        0.18      3.35 o 
  -2  20   7        7.13       15.15      5.59 o 
  -1  20   7        0.01        6.87      4.04 o 
   0  20   7        0.75        6.15      3.34 o 
   1  20   7       31.68       33.61      4.98 o 
  -2  21   7        6.15        7.28      5.48 o 
  -1  21   7        0.35        3.03      3.33 o 
   0  21   7        0.14        3.46      3.42 o 
   1  21   7        0.98        4.13      3.80 o 
  -6   0   8        2.03        1.70      4.15 o 
  -4   0   8      300.07      316.39     19.11 o 
  -2   0   8       12.05       13.68      3.57 o 
   0   0   8      224.87      230.01     12.01 o 
   2   0   8       82.00       94.17     11.79 o 
   4   0   8        1.01       14.72      9.41 o 
  -6   1   8        0.22        5.01      4.01 o 
  -5   1   8        2.03        2.20      2.34 o 
  -4   1   8       13.34       27.94      3.78 o 
  -3   1   8       27.28       36.39      3.91 o 
  -2   1   8       78.28       82.74      4.96 o 
  -1   1   8       37.67       45.16      2.93 o 
   0   1   8       48.51       48.15      3.01 o 
   1   1   8        6.93       11.12      1.82 o 
   2   1   8       73.29       74.27      4.25 o 
   3   1   8       76.75       88.05      6.86 o 
   4   1   8        3.94        3.76      2.90 o 
   5   1   8       15.73        8.93      5.05 o 
  -6   2   8       13.81       18.78      3.93 o 
  -5   2   8        6.30        8.50      3.03 o 
  -4   2   8       32.15       41.20      4.65 o 
  -3   2   8        1.00       -1.98      1.98 o 
  -2   2   8       49.32       47.98      4.17 o 
  -1   2   8       89.13       77.27      3.77 o 
   0   2   8        0.00       -1.20      1.37 o 
   1   2   8      103.00      109.26      4.51 o 
   2   2   8       85.56       88.77      4.76 o 
   3   2   8        0.00       -2.19      2.19 o 
   4   2   8        0.91        1.44      3.31 o 
   5   2   8        1.54        9.80      6.21 o 
  -6   3   8        0.01        1.99      2.76 o 
  -5   3   8        0.36       -2.25      2.45 o 
  -4   3   8      215.12      198.52      9.60 o 
  -3   3   8       46.79       41.79      4.02 o 
  -2   3   8      105.06       99.22      5.51 o 
  -1   3   8      122.88      115.37      4.77 o 
   0   3   8      101.64       95.11      3.94 o 
   1   3   8        1.97        2.51      1.49 o 
   2   3   8      248.27      255.36      9.99 o 
   3   3   8        0.06        0.05      1.75 o 
   4   3   8        4.60        5.89      3.45 o 
   5   3   8        1.00        3.28      6.97 o 
  -6   4   8       23.04       23.16      4.65 o 
  -5   4   8       13.69       14.30      3.42 o 
  -4   4   8        6.64       18.31      3.70 o 
  -3   4   8        1.05        0.81      1.86 o 
  -2   4   8        0.23        2.51      2.05 o 
  -1   4   8       53.61       48.08      3.70 o 
   0   4   8        0.16        2.20      1.38 o 
   1   4   8       13.85       15.75      2.41 o 
   2   4   8       16.13       18.32      2.94 o 
   3   4   8        1.94        1.55      2.03 o 
   4   4   8        0.46       -2.72      2.72 o 
   5   4   8        1.55        0.01      3.39 o 
  -6   5   8        1.28        0.06      2.53 o 
  -5   5   8        2.85        3.46      3.03 o 
  -4   5   8        1.93        7.95      2.80 o 
  -3   5   8       15.27        9.76      2.61 o 
  -2   5   8      378.27      377.57     14.40 o 
  -1   5   8       18.76       19.25      2.28 o 
   0   5   8       18.84       28.54      2.78 o 
   1   5   8        6.33       10.35      3.04 o 
   2   5   8        1.00        5.84      2.73 o 
   3   5   8        0.00        2.08      2.33 o 
   4   5   8        0.43        0.91      4.81 o 
  -6   6   8        4.82       13.09      6.75 o 
  -5   6   8       39.22       42.28      5.33 o 
  -4   6   8       19.04       29.74      4.62 o 
  -3   6   8       86.11       94.92      6.47 o 
  -2   6   8        4.08        8.40      2.03 o 
  -1   6   8        1.89        2.75      1.44 o 
   0   6   8        1.80        4.39      1.64 o 
   1   6   8      105.48      110.76      6.82 o 
   2   6   8       13.97       17.40      2.72 o 
   3   6   8       30.83       34.05      3.77 o 
   4   6   8        0.70        3.11      4.66 o 
  -6   7   8        5.81        5.53      3.35 o 
  -5   7   8       16.55       23.44      4.00 o 
  -4   7   8      127.41      137.11      8.18 o 
  -3   7   8       10.03       18.45      3.14 o 
  -2   7   8      161.37      160.61      9.11 o 
  -1   7   8       13.20       15.56      2.10 o 
   0   7   8      178.35      159.06      5.76 o 
   1   7   8       24.51       42.74     10.01 o 
   2   7   8       30.25       32.28      3.46 o 
   3   7   8        6.04        2.10      2.14 o 
   4   7   8        1.50        0.00      2.39 o 
  -6   8   8        8.51       11.35      3.88 o 
  -5   8   8        0.11        1.86      2.69 o 
  -4   8   8        1.52        1.79      2.64 o 
  -3   8   8      138.41      135.00      7.44 o 
  -2   8   8       36.43       39.05      3.53 o 
  -1   8   8       41.51       36.06      2.96 o 
   0   8   8       10.57       13.04      2.09 o 
   1   8   8       52.51       57.58      4.10 o 
   2   8   8        5.24        7.44      2.45 o 
   3   8   8        1.07        3.34      2.94 o 
   4   8   8        0.12        3.29      3.68 o 
  -6   9   8        2.54       -1.42      3.68 o 
  -5   9   8        9.69        9.74      3.35 o 
  -4   9   8       18.09       19.13      3.51 o 
  -3   9   8        5.84        5.02      2.43 o 
  -2   9   8       56.87       50.00      4.36 o 
  -1   9   8        2.22        3.04      1.75 o 
   0   9   8       26.09       27.01      2.66 o 
   1   9   8       13.68        9.86      3.00 o 
   2   9   8       24.40       25.61      3.41 o 
   3   9   8        5.48        3.01      3.29 o 
   4   9   8        0.20        7.71      3.52 o 
  -5  10   8        0.96       -0.09      2.46 o 
  -4  10   8       10.45        6.93      3.16 o 
  -3  10   8        2.69        0.21      2.10 o 
  -2  10   8        2.27        1.09      1.71 o 
  -1  10   8        8.74       11.74      2.36 o 
   0  10   8        3.32        6.11      2.13 o 
   1  10   8        2.21        1.54      1.82 o 
   2  10   8        0.00        0.74      2.19 o 
   3  10   8        0.63       -2.38      2.73 o 
   4  10   8       24.97       27.83      4.67 o 
  -5  11   8        0.73        0.48      2.70 o 
  -4  11   8       25.86       30.98      4.65 o 
  -3  11   8        0.46        0.19      2.15 o 
  -2  11   8        1.88        3.61      2.04 o 
  -1  11   8        0.73       -0.25      1.50 o 
   0  11   8       22.83       25.42      2.82 o 
   1  11   8        2.67       -0.51      1.76 o 
   2  11   8       33.09       32.87      4.45 o 
   3  11   8        1.05       -2.11      2.55 o 
   4  11   8        0.00        1.49      2.79 o 
  -5  12   8        0.51       -3.04      3.04 o 
  -4  12   8        8.44       10.44      3.34 o 
  -3  12   8        1.73        2.94      2.51 o 
  -2  12   8       32.44       37.50      3.64 o 
  -1  12   8        3.68        4.40      2.09 o 
   0  12   8       10.94        8.15      3.19 o 
   1  12   8        0.00        0.72      2.00 o 
   2  12   8        0.80       -1.88      2.42 o 
   3  12   8        0.90        1.23      2.80 o 
  -5  13   8        2.25        2.20      3.94 o 
  -4  13   8        1.05        0.47      2.42 o 
  -3  13   8        3.30        3.87      2.88 o 
  -2  13   8        6.76        2.71      2.94 o 
  -1  13   8        0.15        1.08      1.88 o 
   0  13   8        2.46        4.11      2.14 o 
   1  13   8        0.31       -0.21      2.05 o 
   2  13   8        4.95        1.83      2.77 o 
   3  13   8       15.85       22.99      7.35 o 
  -5  14   8        4.42        4.67      3.97 o 
  -4  14   8       20.36        8.89      3.58 o 
  -3  14   8        0.26        0.49      2.29 o 
  -2  14   8        4.98        4.50      2.35 o 
  -1  14   8        0.98        7.39      2.94 o 
   0  14   8        0.03       -0.05      1.85 o 
   1  14   8        0.23        3.14      2.69 o 
   2  14   8       13.03       17.31      4.12 o 
   3  14   8        0.00       -3.61      3.61 o 
  -4  15   8       13.72       20.26      6.10 o 
  -3  15   8        4.90        1.99      2.76 o 
  -2  15   8        0.03       -0.74      2.07 o 
  -1  15   8       25.21       30.24      4.07 o 
   0  15   8        1.79        0.93      2.12 o 
   1  15   8        0.39        7.84      4.13 o 
   2  15   8       20.10       20.08      5.36 o 
   3  15   8        0.30        6.28      3.62 o 
  -4  16   8        0.36       -3.67      3.67 o 
  -3  16   8        0.01       -0.30      2.33 o 
  -2  16   8       12.69       12.17      3.17 o 
  -1  16   8        0.75        3.10      2.43 o 
   0  16   8        0.90        1.55      3.21 o 
   1  16   8        7.83       12.88      3.31 o 
   2  16   8        0.96        6.65      3.72 o 
  -3  17   8       10.78        4.93      3.52 o 
  -2  17   8       15.80       10.66      3.31 o 
  -1  17   8        7.20        8.29      3.00 o 
   0  17   8        0.25       -0.83      3.13 o 
   1  17   8        8.29        6.76      3.88 o 
   2  17   8        5.69        3.28      3.45 o 
  -3  18   8        6.63       11.06      8.70 o 
  -2  18   8        0.01       -0.09      2.40 o 
  -1  18   8        0.80        2.56      3.06 o 
   0  18   8       12.03       27.01      6.33 o 
   1  18   8        0.80        5.84      3.89 o 
  -2  19   8        3.37        2.41      3.62 o 
  -1  19   8        0.41       -0.33      6.05 o 
   0  19   8        1.63       -1.39      3.03 o 
  -5   0   9       11.11       13.82      6.62 o 
  -3   0   9       58.37       69.95      8.22 o 
  -1   0   9      237.36      234.03     16.50 o 
   1   0   9        0.01        1.22      2.35 o 
   3   0   9       10.09        9.07      6.20 o 
  -6   1   9        2.24        1.06      3.29 o 
  -5   1   9        0.01       -0.26      2.54 o 
  -4   1   9        4.92        1.30      2.28 o 
  -3   1   9       92.48      104.44      6.94 o 
  -2   1   9       16.44       21.61      4.17 o 
  -1   1   9      100.69       87.11      6.10 o 
   0   1   9        7.18        6.72      1.91 o 
   1   1   9       50.57       51.18      3.83 o 
   2   1   9       43.31       45.88      4.55 o 
   3   1   9       61.44       65.87      6.48 o 
   4   1   9        0.04       -3.69      3.69 o 
  -6   2   9        0.82        3.13      3.33 o 
  -5   2   9        3.36       10.36      3.86 o 
  -4   2   9       36.78       42.82      5.88 o 
  -3   2   9        0.37       -1.37      2.29 o 
  -2   2   9       29.03       29.62      4.02 o 
  -1   2   9       14.55       15.18      3.09 o 
   0   2   9        1.39        3.37      1.66 o 
   1   2   9       31.96       31.46      3.37 o 
   2   2   9       85.71       87.02      5.56 o 
   3   2   9       17.67       20.15      5.70 o 
   4   2   9        0.00        3.55      3.75 o 
  -6   3   9        0.09        0.00      2.52 o 
  -5   3   9        0.25        2.46      3.40 o 
  -4   3   9        3.86       -0.31      2.67 o 
  -3   3   9       15.99       21.39      4.69 o 
  -2   3   9       21.67       15.54      3.41 o 
  -1   3   9       39.75       33.08      3.64 o 
   0   3   9       89.25       80.31      4.12 o 
   1   3   9       57.66       62.51      4.11 o 
   2   3   9        5.38        4.69      2.65 o 
   3   3   9       32.55       33.03      7.56 o 
   4   3   9        1.61       18.78     14.70 o 
  -5   4   9        0.05        2.91      2.93 o 
  -4   4   9        1.87        5.07      2.86 o 
  -3   4   9      125.20      123.39      7.77 o 
  -2   4   9       39.35       32.20      4.58 o 
  -1   4   9        0.27        3.07      3.43 o 
   0   4   9       11.52       13.13      2.30 o 
   1   4   9       11.86        9.86      2.59 o 
   2   4   9        7.04        6.91      2.51 o 
   3   4   9       21.38       19.60      6.27 o 
   4   4   9        6.32        1.76      4.97 o 
  -5   5   9        0.01       -2.91      3.53 o 
  -4   5   9        0.87        2.66      2.83 o 
  -3   5   9      115.35      129.70     10.00 o 
  -2   5   9        0.35        7.01      4.06 o 
  -1   5   9        0.01       -0.08      1.44 o 
   0   5   9       17.27       22.34      3.69 o 
   1   5   9       60.79       59.81      4.89 o 
   2   5   9        3.90        5.03      2.43 o 
   3   5   9        2.65       -1.10      2.53 o 
   4   5   9       13.72        3.43      5.11 o 
  -5   6   9        8.23        5.41      3.36 o 
  -4   6   9       11.18       14.96      3.66 o 
  -3   6   9       32.61       34.74      4.83 o 
  -2   6   9        3.89        3.93      2.41 o 
  -1   6   9       19.39       21.30      2.62 o 
   0   6   9        5.01        4.98      2.22 o 
   1   6   9       15.61       20.77      3.66 o 
   2   6   9        1.11        1.65      2.10 o 
   3   6   9        0.65       -0.85      3.02 o 
  -5   7   9        0.80       -1.11      2.95 o 
  -4   7   9        3.23       12.58      5.52 o 
  -3   7   9      154.62      157.52      9.72 o 
  -2   7   9       31.06       36.76      4.41 o 
  -1   7   9        1.12       -1.67      2.11 o 
   0   7   9        4.45        3.94      2.18 o 
   1   7   9       30.96       30.95      3.56 o 
   2   7   9        9.46        6.87      2.85 o 
   3   7   9       12.50       11.65      3.59 o 
  -5   8   9       32.18       39.06      5.56 o 
  -4   8   9        0.36        6.10      3.32 o 
  -3   8   9        0.07       -0.30      3.11 o 
  -2   8   9        5.55        6.37      2.93 o 
  -1   8   9        0.86        2.31      2.20 o 
   0   8   9       34.84       31.91      3.72 o 
   1   8   9        1.93       -1.45      2.08 o 
   2   8   9        0.58       -0.63      2.08 o 
   3   8   9        0.06        3.46      3.83 o 
  -5   9   9        1.74        2.07      3.07 o 
  -4   9   9        0.26        6.51      3.27 o 
  -3   9   9       26.47       27.10      4.07 o 
  -2   9   9        3.87        0.56      2.63 o 
  -1   9   9       15.63       22.57      3.13 o 
   0   9   9        4.52       11.38      3.53 o 
   1   9   9        0.03        0.28      1.78 o 
   2   9   9        2.32        0.89      2.64 o 
   3   9   9        0.03        3.63      3.69 o 
  -5  10   9       15.17       15.06      6.45 o 
  -4  10   9        1.03        0.88      2.74 o 
  -3  10   9       29.83       29.44      4.76 o 
  -2  10   9       28.91       25.29      4.45 o 
  -1  10   9       24.40       31.18      5.31 o 
   0  10   9        3.78        3.95      2.51 o 
   1  10   9        5.12        5.46      2.59 o 
   2  10   9        3.51        3.00      3.57 o 
   3  10   9        6.30       10.93      4.14 o 
  -4  11   9        0.32       -3.19      3.19 o 
  -3  11   9       64.07       60.01      6.00 o 
  -2  11   9        0.18       -0.06      2.56 o 
  -1  11   9       17.32       17.91      3.29 o 
   0  11   9        0.87        0.36      2.26 o 
   1  11   9       32.01       35.61      4.38 o 
   2  11   9        0.00        1.14      2.74 o 
   3  11   9       13.05       13.23      4.26 o 
  -4  12   9        1.54        0.30      3.15 o 
  -3  12   9        1.71       10.25      6.03 o 
  -2  12   9       46.02       42.21      5.35 o 
  -1  12   9       12.12       16.97      3.91 o 
   0  12   9        6.46       15.67      3.43 o 
   1  12   9       11.46        9.85      4.42 o 
   2  12   9        1.44       -0.46      2.74 o 
  -4  13   9        5.03       -3.31      4.34 o 
  -3  13   9        0.31       -1.80      2.87 o 
  -2  13   9        0.20        0.23      3.51 o 
  -1  13   9       22.44       23.18      3.71 o 
   0  13   9        0.03       -2.20      2.81 o 
   1  13   9        0.73        4.39      3.75 o 
   2  13   9        8.32       11.92      5.12 o 
  -4  14   9       18.59       22.26      6.60 o 
  -3  14   9       10.64       13.80      4.19 o 
  -2  14   9        4.10        4.00      3.46 o 
  -1  14   9        0.77        1.51      2.29 o 
   0  14   9        5.27       -0.29      2.67 o 
   1  14   9        3.34        4.19      3.47 o 
   2  14   9        2.15        2.51      3.69 o 
  -3  15   9        5.18        4.15      3.53 o 
  -2  15   9        2.17        1.30      2.97 o 
  -1  15   9        1.70       -2.37      2.66 o 
   0  15   9        3.43        2.53      5.71 o 
   1  15   9       13.91        9.66      4.52 o 
  -2  16   9        0.35        3.46      3.94 o 
  -1  16   9       12.00        7.84      3.47 o 
   0  16   9        1.14        4.08      3.40 o 
   1  16   9        0.25       -0.09      3.16 o 
  -1  17   9        0.19       -1.41      3.61 o 
   0  17   9        0.39        5.41      4.49 o 
  -4   0  10        1.55       -4.68      4.68 o 
  -2   0  10       11.90       21.82      5.52 o 
   0   0  10        3.03       -0.76      3.34 o 
   2   0  10       63.56       56.65      9.34 o 
  -5   1  10       14.51       14.17      6.58 o 
  -4   1  10        0.47        2.67      3.38 o 
  -3   1  10        6.31       32.45     13.37 o 
  -2   1  10       47.08       51.00      5.78 o 
  -1   1  10       23.58       25.76      4.07 o 
   0   1  10        1.43        5.37      3.17 o 
   1   1  10        5.14        7.19      2.56 o 
   2   1  10       18.66       19.12      4.01 o 
   3   1  10        7.06       14.41      5.72 o 
  -5   2  10        7.05       17.43      5.88 o 
  -4   2  10        1.44        2.42      3.13 o 
  -3   2  10        2.32        1.41      2.89 o 
  -2   2  10        0.69       -0.78      2.77 o 
  -1   2  10       19.30       20.45      3.78 o 
   0   2  10        0.20        6.98      2.93 o 
   1   2  10       31.52       29.91      4.46 o 
   2   2  10       12.04        6.21      7.17 o 
   3   2  10        6.35       11.62      6.94 o 
  -5   3  10        0.71        5.72      4.85 o 
  -4   3  10        4.99        6.07      3.23 o 
  -3   3  10        3.03        1.99      2.75 o 
  -2   3  10       94.79      104.15      7.90 o 
  -1   3  10        1.04        4.89      3.06 o 
   0   3  10       19.86       23.49      4.48 o 
   1   3  10        5.23        1.60      2.70 o 
   2   3  10       35.17       37.75      8.33 o 
   3   3  10       30.55       25.28      5.36 o 
  -5   4  10        0.35       -0.21      3.05 o 
  -4   4  10       10.74       23.25      7.51 o 
  -3   4  10        1.80        1.10      2.49 o 
  -2   4  10       36.51       37.57      5.04 o 
  -1   4  10       12.34       13.59      3.34 o 
   0   4  10       51.91       57.82      5.24 o 
   1   4  10        0.01       -0.83      2.35 o 
   2   4  10        2.23        1.31      2.69 o 
   3   4  10       12.82       15.37      8.81 o 
  -4   5  10       13.20       18.87      5.23 o 
  -3   5  10       27.16       22.44      4.01 o 
  -2   5  10        0.54        1.46      2.65 o 
  -1   5  10        1.46        2.19      2.58 o 
   0   5  10       11.18       22.70      4.46 o 
   1   5  10       10.75        7.11      3.31 o 
   2   5  10        5.86        4.87      3.42 o 
  -4   6  10        0.13       -0.67      2.98 o 
  -3   6  10       18.24       12.23      4.83 o 
  -2   6  10       19.44       21.59      4.24 o 
  -1   6  10       21.96       20.42      4.42 o 
   0   6  10       11.21       11.82      5.21 o 
   1   6  10        0.43       -0.99      2.56 o 
   2   6  10        0.24       -3.27      3.27 o 
  -4   7  10        1.70        5.67      3.94 o 
  -3   7  10        0.52        2.47      3.19 o 
  -2   7  10        9.29       12.91      3.86 o 
  -1   7  10       16.94       15.75      3.93 o 
   0   7  10       24.63       24.97      7.87 o 
   1   7  10       16.85       17.59      4.23 o 
   2   7  10        2.38       -1.83      3.28 o 
  -4   8  10        8.09       14.38      7.39 o 
  -3   8  10        2.35        0.47      2.72 o 
  -2   8  10       24.85       19.06      4.55 o 
  -1   8  10        4.00        2.61      3.13 o 
   0   8  10        1.22       -2.35      2.45 o 
   1   8  10        0.97        6.44      3.44 o 
   2   8  10        0.01        0.40      3.44 o 
  -4   9  10        2.49        5.00      3.82 o 
  -3   9  10        3.11        4.87      3.29 o 
  -2   9  10       63.13       60.10      7.78 o 
  -1   9  10        0.04       -2.02      4.34 o 
   0   9  10        0.02       -0.73      2.48 o 
   1   9  10        0.19        4.02      2.98 o 
   2   9  10        0.43       -3.16      4.00 o 
  -4  10  10        7.47       -1.63      4.12 o 
  -3  10  10        0.07        4.58      3.44 o 
  -2  10  10       41.93       58.85      7.23 o 
  -1  10  10        3.85        2.95      3.22 o 
   0  10  10       12.22       12.08      4.24 o 
   1  10  10        8.82        8.34      4.39 o 
  -3  11  10        9.04       10.42      4.00 o 
  -2  11  10       16.98        9.89      4.21 o 
  -1  11  10        2.85        4.00      3.58 o 
   0  11  10        0.44       -1.10      4.33 o 
   1  11  10        1.85        1.35      3.30 o 
  -3  12  10        0.05       -4.22      4.22 o 
  -2  12  10       45.03       50.21      7.40 o 
  -1  12  10       12.82       18.33      7.27 o 
   0  12  10        9.65        9.70      5.36 o 
   1  12  10        3.43        4.37      3.62 o 
  -2  13  10        1.75       -0.17      3.05 o 
  -1  13  10        7.23        1.35      3.18 o 
   0  13  10       11.08       13.08      6.38 o 
  -1  14  10        1.85        3.63      6.04 o 
  -3   0  11       18.29       30.31      7.95 o 
  -1   0  11       47.21       41.56      8.19 o 
   1   0  11        0.92       -9.21      9.35 o 
  -3   1  11        0.44       -2.93      3.19 o 
  -2   1  11        0.08        0.77      3.16 o 
  -1   1  11       11.00       16.63      4.39 o 
   0   1  11        6.24        7.53      6.08 o 
   1   1  11        0.05       -6.34      6.34 o 
  -3   2  11        0.01        3.34      3.36 o 
  -2   2  11        0.01        5.74      3.52 o 
  -1   2  11       12.80       16.43      4.01 o 
   0   2  11        8.26        8.57      4.74 o 
   1   2  11        1.35        4.59      4.73 o 
  -3   3  11        2.83        0.59      2.84 o 
  -2   3  11       13.92       11.68      3.99 o 
  -1   3  11       13.74       13.75      4.55 o 
   0   3  11        2.93       16.60      9.51 o 
   1   3  11        1.03        8.21      5.60 o 
  -3   4  11        0.34        1.07      3.11 o 
  -2   4  11        0.22       -1.03      2.79 o 
  -1   4  11        0.75        2.11      3.63 o 
   0   4  11        0.13       -3.60      3.60 o 
   1   4  11        0.93       -4.42      6.37 o 
  -3   5  11        0.41       -0.71      3.47 o 
  -2   5  11        0.39        2.86      5.91 o 
  -1   5  11       13.88       15.36      4.77 o 
   0   5  11        7.58        5.59      4.05 o 
   1   5  11        0.35        2.75      5.32 o 
  -3   6  11        6.18        5.94      4.20 o 
  -2   6  11        0.06        3.46      3.35 o 
  -1   6  11       15.15       20.88      5.52 o 
   0   6  11        3.67       -2.53      3.58 o 
   1   6  11        0.02        6.47      5.56 o 
  -2   7  11        0.23        3.65      3.81 o 
  -1   7  11        2.20        0.68      4.54 o 
   0   7  11        2.96        1.23      4.36 o 
  -2   8  11        2.82        5.08      3.89 o 
  -1   8  11        3.35        3.33      4.13 o 
   0   8  11        3.88        4.61      3.95 o 
  -1   9  11        0.39       -1.49      3.24 o 
                                                 
